# Supplementary material for: User Engagement With mHealth Interventions to Promote Treatment Adherence and Self-Management in People With Chronic Health Conditions: Systematic Review
Source: J Med Internet Res. 2024 Sep 24;26:e50508. doi: 10.2196/50508 (PMC11462107; doi:10.2196/50508)
Supplement: Multimedia Appendix 2 [file jmir_v26i1e50508_app2.xlsx]

## Sheet: Included studies
First author, Year of publication	Country where study was conducted	Study design	Health condition	Age group	# participants	Target of intervention	mHealth user(s)	mHealth intervention component(s)	User engagement measurement method(s)	User engagement terminology	Is user engagement a research endpoint?	User engagement level characterization	Association between user engagement and adherence/self-management	Direction of change in user engagement over time	Minimum engagement research benchmark set?	Technology dosage given?	Do minimum engagement research benchmark and technology dosage match?
Achtyes 2019	United States	Non-randomized experimental	Mental health condition	Adult	347	Mental health management	Patient	Mobile app (Smartphone or tablet)	User login data retrieved from app or website; Number or proportion of intervention program modules completed within app/website	Participation; Use	Yes	>1 due to multiple measurement and/or analytic approaches	Not assessed	Not assessed	Yes	No	--
Adams 2018	United States	Randomized controlled trial	Hypertension	Adult	64	Taking medicine (including using inhalers); Other health outcome monitoring (other than blood glucose or blood pressure monitoring)	Patient	Mobile app (Smartphone or tablet)	User login data retrieved from app or website	Adherence; Dose	No	>1 due to multiple measurement and/or analytic approaches	Higher engagement, positive adherence/SM outcome(s)	Decreased	Yes	No	--
Agarwal 2019	Canada	Randomized controlled trial	Combined diabetes type sample	Adult	35	Taking medicine (including using inhalers); Blood glucose monitoring; Blood pressure monitoring; Diet; Exercise; Sleep	Patient; Healthcare provider	Mobile app (Smartphone or tablet); Video webconferencing or telephone	Manual user data entry in app/website-based self-monitoring diaries ; Qualitative interview	Feasibility; Completion	No	High	Not assessed	Not assessed	No	No	--
Agarwal 2019	Canada	Randomized controlled trial	Type 2 diabetes	Adult	223	Blood glucose monitoring; Diet; Exercise	Patient	Mobile app (Smartphone or tablet)	User login data retrieved from app or website; Manual user data entry in app/website-based self-monitoring diaries	Engagement; Use	No	>1 due to multiple measurement and/or analytic approaches	Not assessed	Not assessed	No	No	--
Agboola 2016	United States	Randomized controlled trial	Type 2 diabetes	Adult	126	Exercise	Patient	Text messaging; Wearable monitoring device (e.g., Fitbit, Garmin, actigraph)	User login data retrieved from app or website; Response to text messages or push notifications; Wearing an electronic monitoring device	Engagement	No	>1 due to multiple measurement and/or analytic approaches	Higher engagement, positive adherence/SM outcome(s)	Not assessed	Yes	Yes	Yes
Aharonovich 2017	United States	Randomized controlled trial	Human immunodeficiency virus; Substance use	Adult	47	Drug and/or alcohol use/abuse	Patient	Mobile app (Smartphone or tablet)	User login data retrieved from app or website	Engagement; Feasibility; Satisfaction; Participation; Use	No	High	Not assessed	Not assessed	No	Yes	--
Amorim 2019	Australia	Randomized controlled trial	Chronic pain	Adult	68	Exercise; Symptom control (includes pain management)	Patient	Mobile app (Smartphone or tablet); Wearable monitoring device (e.g., Fitbit, Garmin, actigraph)	Wearing an electronic monitoring device	Compliance; Other: physical activity	No	Did not characterize	Not assessed	Not assessed	Yes	No	--
Angellotti 2019	United States	Non-randomized experimental	Combined diabetes type sample	Adult	12	Taking medicine (including using inhalers); Blood pressure monitoring; Diet; Exercise	Patient	Text messaging; Non-wearable monitoring device (e.g., bluetooth-enabled device such as a pill bottle, blood pressure monitor, glucometer, or scale)	Response to text messages or push notifications	Response	No	Did not characterize	Not assessed	Not assessed	No	Yes	--
Anzaldo-Campos 2016	Mexico	Randomized controlled trial	Type 2 diabetes	Adult	301	Taking medicine (including using inhalers); Blood glucose monitoring; Diet; Exercise	Patient	Mobile app (Smartphone or tablet); Non-wearable monitoring device (e.g., bluetooth-enabled device such as a pill bottle, blood pressure monitor, glucometer, or scale); Other: videos and educational materials available on user' cell phones but not on the app	Response to text messages or push notifications	Response; Interact	No	High	No association	Not assessed	No	Yes	--
Arean 2016	United States	Randomized controlled trial	Mental health condition	Adult	626	Mental health management	Patient	Mobile app (Smartphone or tablet)	User login data retrieved from app or website	Adherence; Use	No	Low	No association	Decreased	Yes	Yes	Yes
Arnold 2020	Australia	Other: Qualitative	Mental health condition	Adult	17	Mental health management	Patient	Website or web portal not within a mobile app	Qualitative interview	Engagement	Yes	Did not characterize	Not assessed	Not assessed	No	No	--
Ashford 2018	United Kingdom	Randomized controlled trial	Mental health condition	Adult	89	Mental health management	Patient	Website or web portal not within a mobile app	User login data retrieved from app or website; Qualitative interview; Interacting via chats, phone calls, or social media posts	Engagement; Feasibility; Experience	No	>1 due to multiple measurement and/or analytic approaches	Not assessed	Not assessed	No	No	--
Athilingam 2017	United States	Randomized controlled trial	Cardiac condition	Adult	18	Taking medicine (including using inhalers); Exercise; Symptom control (includes pain management); Other health outcome monitoring (other than blood glucose or blood pressure monitoring); Other: breathing exercises	Patient	Mobile app (Smartphone or tablet); Wearable monitoring device (e.g., Fitbit, Garmin, actigraph)	User login data retrieved from app or website	Engagement; Access	No	>1 due to multiple measurement and/or analytic approaches	Not assessed	Not assessed	No	Yes	--
Babbage 2019	New Zealand, the United Kingdom	Non-randomized experimental	Multiple Sclerosis	Adult	11	Other: MS fatigue	Patient	Mobile app (Smartphone or tablet)	Qualitative interview	Use	No	Did not characterize	Not assessed	Not assessed	No	No	--
Bailey 2020	United States	Other: Longitudinal observational study	Chronic pain	Adult	10264	Symptom control (includes pain management)	Patient	Mobile app (Smartphone or tablet); Text messaging; Wearable monitoring device (e.g., Fitbit, Garmin, actigraph); Email	Number or proportion of intervention program modules completed within app/website; Interacting via chats, phone calls, or social media posts; Other: number of educational papers read	Engagement	No	High	Higher engagement, positive adherence/SM outcome(s)	Not assessed	No	Yes	--
Batch 2021	United States	Non-randomized experimental	Type 2 diabetes	Adult	201	Taking medicine (including using inhalers); Blood glucose monitoring; Diet; Exercise	Patient	Mobile app (Smartphone or tablet)	Number or proportion of intervention program modules completed within app/website	Engagement; User experience	No	>1 due to multiple measurement and/or analytic approaches	No association	Not assessed	No	Yes	--
Belanger 2021	United States	Randomized controlled trial	Mild traumatic brain injury	Adult	479	Symptom control (includes pain management)	Patient	Mobile app (Smartphone or tablet)	User login data retrieved from app or website	Dose	No	>1 due to multiple measurement and/or analytic approaches	Higher engagement, positive adherence/SM outcome(s)	Not assessed	No	Yes	--
Bennell 2020	Australia	Randomized controlled trial	Knee osteoarthritis	Adult	110	Exercise	Patient	Text messaging	Response to text messages or push notifications	Other: reply rate	No	Did not characterize	Not assessed	Not assessed	No	No	--
Bentley 2016	United Kingdom	Randomized controlled trial	Combined diabetes type sample	Adult	27	Blood glucose monitoring; Diet; Exercise	Patient	Wearable monitoring device (e.g., Fitbit, Garmin, actigraph)	Wearing an electronic monitoring device; Qualitative interview	Adherence; Experience; Enter (entries)	No	>1 due to multiple measurement and/or analytic approaches	Not assessed	Not assessed	No	Yes	--
Bentley 2020	United Kingdom	Randomized controlled trial	Chronic obstructive pulmonary disease	Adult	30	Exercise	Patient	Mobile app (Smartphone or tablet); Wearable monitoring device (e.g., Fitbit, Garmin, actigraph)	User login data retrieved from app or website; Qualitative interview	Use	No	>1 due to multiple measurement and/or analytic approaches	Not assessed	No change	No	No	--
Ben-Zeev 2018	United States	Randomized controlled trial	Mental health condition	Adult	163	Mental health management; General self management and lifestyle modifications	Patient	Mobile app (Smartphone or tablet); Video webconferencing or telephone	User login data retrieved from app or website	Engagement	Yes	High	Not assessed	Decreased	Yes	No	--
Benzo 2018	United States	Non-randomized experimental	Chronic obstructive pulmonary disease	Adult	12	Exercise	Patient	Mobile app (Smartphone or tablet); Wearable monitoring device (e.g., Fitbit, Garmin, actigraph); Video webconferencing or telephone	User login data retrieved from app or website; Manual user data entry in app/website-based self-monitoring diaries ; Wearing an electronic monitoring device	Feasibility; Adherence	Yes	High	Not assessed	Not assessed	No	Yes	--
Berry 2018	United States	Non-randomized experimental	Cancer	Adult	57	Taking medicine (including using inhalers); Diet; Clinic or lab attendance; Symptom control (includes pain management)	Patient; Healthcare provider	Mobile app (Smartphone or tablet)	User login data retrieved from app or website	Use	No	Low	Not assessed	Not assessed	Yes	No	--
Bhatia 2021	Canada	Non-randomized experimental	Chronic pain	Adult	181	Taking medicine (including using inhalers); Diet; Exercise; Symptom control (includes pain management)	Patient; Healthcare provider	Mobile app (Smartphone or tablet)	User login data retrieved from app or website; Manual user data entry in app/website-based self-monitoring diaries	Engagement; Use	Yes	>1 due to multiple measurement and/or analytic approaches	Not assessed	Decreased	Yes	No	--
Birney 2016	United States	Randomized controlled trial	Mental health condition	Adult	300	Mental health management	Patient	Mobile app (Smartphone or tablet)	User login data retrieved from app or website	Login	No	Did not characterize	Not assessed	Not assessed	No	Yes	--
Blonigen 2021	United States	Non-randomized experimental	Substance use	Adult	31	Drug and/or alcohol use/abuse	Patient	Mobile app (Smartphone or tablet); Video webconferencing or telephone	User login data retrieved from app or website; Qualitative interview	Engagement; Experience; Perception; Other: impressions	No	High	Not assessed	No change	No	No	--
Boal 2016	United States	Non-randomized experimental	Substance use	Adult	8726	Drug and/or alcohol use/abuse	Patient	Text messaging; Video webconferencing or telephone; Website or web portal not within a mobile app	User login data retrieved from app or website; Response to text messages or push notifications	Engagement; Satisfaction	No	Did not characterize	>1 due to multiple measurement and/or analytic approaches	Not assessed	No	No	--
Bobrow 2016	South Africa	Randomized controlled trial	Hypertension	Adult	1372	Taking medicine (including using inhalers)	Patient	Text messaging	Response to text messages or push notifications	Response	No	Did not characterize	Not assessed	Not assessed	No	No	--
Boer 2019	the Netherlands	Randomized controlled trial	Chronic obstructive pulmonary disease	Adult	87	Taking medicine (including using inhalers); Symptom control (includes pain management)	Patient	Mobile app (Smartphone or tablet); Non-wearable monitoring device (e.g., bluetooth-enabled device such as a pill bottle, blood pressure monitor, glucometer, or scale)	User login data retrieved from app or website; Participant-reported survey	Use	No	Did not characterize	Not assessed	Not assessed	No	Yes	--
Boettcher 2018	Sweden	Randomized controlled trial	Mental health condition	Adult	209	Mental health management	Patient	Mobile app (Smartphone or tablet)	Participant-reported survey	Compliance; Completion; Install, download	No	Did not characterize	Higher engagement, positive adherence/SM outcome(s)	Not assessed	No	Yes	--
Boisseau 2017	United States	Non-randomized experimental	Mental health condition	Adult	21	Mental health management	Patient	Mobile app (Smartphone or tablet)	Participant-reported survey	Use	No	>1 due to multiple measurement and/or analytic approaches	Not assessed	Not assessed	No	Yes	--
Bonar 2021	United States	Randomized controlled trial	Substance use	Adult	63	Drug and/or alcohol use/abuse	Patient	Mobile app (Smartphone or tablet)	User login data retrieved from app or website; Response to text messages or push notifications	Feasibility; Response; Install, download	No	Did not characterize	Not assessed	Not assessed	No	Yes	--
Bonato 2020	Italy	Randomized controlled trial	Human immunodeficiency virus	Adult	38	Exercise	Patient	Mobile app (Smartphone or tablet)	Number or proportion of intervention program modules completed within app/website	Adherence	No	>1 due to multiple measurement and/or analytic approaches	Not assessed	Not assessed	No	Yes	--
Boon 2020	Portugal, Spain, Italy, Belgium,the Netherlands	Non-randomized experimental	Cystic fibrosis	Pediatric	171	Taking medicine (including using inhalers); Diet; Symptom control (includes pain management)	Patient; Healthcare provider	Mobile app (Smartphone or tablet)	Manual user data entry in app/website-based self-monitoring diaries	Use	No	Medium	Not assessed	Not assessed	Yes	Yes	Yes
Børøsund 2020	Norway	Non-randomized experimental	Cancer	Adult	25	Stress management and emotional coping; General self management and lifestyle modifications	Patient	Mobile app (Smartphone or tablet); Video webconferencing or telephone	Number or proportion of intervention program modules completed within app/website; Qualitative interview	User experience; Use; Completion	No	Did not characterize	Higher engagement, positive adherence/SM outcome(s)	Not assessed	No	No	--
Bradway 2018	Norway	Other: Secondary analysis of the intervention group from an RCT	Type 2 diabetes	Adult	101	Blood glucose monitoring; Diet; Exercise	Patient	Mobile app (Smartphone or tablet); Non-wearable monitoring device (e.g., bluetooth-enabled device such as a pill bottle, blood pressure monitor, glucometer, or scale)	User login data retrieved from app or website; Manual user data entry in app/website-based self-monitoring diaries	Use; Interact; Registration; Other: navigation	No	>1 due to multiple measurement and/or analytic approaches	Higher engagement, positive adherence/SM outcome(s)	Decreased	Yes	No	--
Bricker 2017	United States	Non-randomized experimental	Substance use	Adult	99	Drug and/or alcohol use/abuse	Patient	Mobile app (Smartphone or tablet)	User login data retrieved from app or website; Number or proportion of intervention program modules completed within app/website	Login; Other: receptivity	No	Did not characterize	Not assessed	Not assessed	Yes	Yes	Yes
Bricker 2020	United States	Randomized controlled trial	Substance use	Adult	2503	Drug and/or alcohol use/abuse	Patient	Mobile app (Smartphone or tablet)	User login data retrieved from app or website	Engagement	No	Did not characterize	Not assessed	Not assessed	No	No	--
Bricker 2021	United States	Randomized controlled trial	Substance use	Adult	1846	Drug and/or alcohol use/abuse	Patient	Mobile app (Smartphone or tablet)	User login data retrieved from app or website	Engagement; Use	No	Did not characterize	Higher engagement, positive adherence/SM outcome(s)	Not assessed	No	No	--
Britto 2017	United States	Randomized controlled trial	Asthma	Pediatric	64	Taking medicine (including using inhalers); Clinic or lab attendance	Patient	Text messaging	Participant-reported survey	Login	No	Low	Not assessed	Not assessed	No	No	--
Browne 2020	Ireland	Randomized controlled trial	Overweight/obesity	Pediatric	20	Diet; Exercise	Patient	Mobile app (Smartphone or tablet); Non-wearable monitoring device (e.g., bluetooth-enabled device such as a pill bottle, blood pressure monitor, glucometer, or scale); Wearable monitoring device (e.g., Fitbit, Garmin, actigraph)	User login data retrieved from app or website	Engagement; Acceptability; Feasibility; Adherence; Fidelity; Dose	No	Low	Not assessed	Not assessed	No	Yes	--
Bucci 2018	United Kingdom	Randomized controlled trial	Mental health condition	Adult	36	Mental health management	Patient	Mobile app (Smartphone or tablet)	Manual user data entry in app/website-based self-monitoring diaries ; Other: proportion of sample continuing for 12 weeks	Feasibility	No	Low	Not assessed	Not assessed	Yes	Yes	Yes
Bughin 2021	France	Randomized controlled trial	Overweight/obesity	Adult	50	Diet; Exercise	Patient; Healthcare provider	Mobile app (Smartphone or tablet); Non-wearable monitoring device (e.g., bluetooth-enabled device such as a pill bottle, blood pressure monitor, glucometer, or scale); Wearable monitoring device (e.g., Fitbit, Garmin, actigraph); Video webconferencing or telephone; Website or web portal not within a mobile app	User login data retrieved from app or website	Feasibility; Other: connected	No	Did not characterize	Not assessed	Not assessed	No	Yes	--
Buis 2020	United States	Non-randomized experimental	Hypertension	Adult	16	Blood pressure monitoring	Patient; Healthcare provider	Mobile app (Smartphone or tablet); Non-wearable monitoring device (e.g., bluetooth-enabled device such as a pill bottle, blood pressure monitor, glucometer, or scale)	Manual user data entry in app/website-based self-monitoring diaries ; Using a non-wearable electronic monitoring device; Qualitative interview; Interacting via chats, phone calls, or social media posts	Acceptability; Use; Perceptions	No	>1 due to multiple measurement and/or analytic approaches	Not assessed	Not assessed	No	No	--
Buscemi 2019	United States	Non-randomized experimental	Cancer	Adult	24	Taking medicine (including using inhalers); Symptom control (includes pain management); Stress management and emotional coping	Patient	Mobile app (Smartphone or tablet); Video webconferencing or telephone	User login data retrieved from app or website; Interacting via chats, phone calls, or social media posts	Engagement; Use	No	High	Not assessed	Not assessed	No	Yes	--
Butryn 2020	United States	Randomized controlled trial	Overweight/obesity	Adult	87	Diet; Exercise	Patient; Healthcare provider	Text messaging; Non-wearable monitoring device (e.g., bluetooth-enabled device such as a pill bottle, blood pressure monitor, glucometer, or scale); Wearable monitoring device (e.g., Fitbit, Garmin, actigraph); Video webconferencing or telephone	Manual user data entry in app/website-based self-monitoring diaries ; Wearing an electronic monitoring device; Interacting via chats, phone calls, or social media posts	Engagement	Yes	High	Not assessed	Decreased	No	Yes	--
Canan 2020	United States	Non-randomized experimental	Human immunodeficiency virus	Adult	127	General self management and lifestyle modifications	Patient	Mobile app (Smartphone or tablet)	User login data retrieved from app or website; Response to text messages or push notifications; Interacting via chats, phone calls, or social media posts	Use; Response	No	>1 due to multiple measurement and/or analytic approaches	Higher engagement, positive adherence/SM outcome(s)	Decreased	Yes	Yes	Yes
Cartujano-Barrera 2020	Mexico	Non-randomized experimental	Substance use	Adult	30	Drug and/or alcohol use/abuse	Patient	Mobile app (Smartphone or tablet); Text messaging	Response to text messages or push notifications	Interact	No	Did not characterize	Not assessed	Not assessed	No	No	--
Cartujano-Barrera 2021	Puerto Rico	Non-randomized experimental	Substance use	Adult	26	Drug and/or alcohol use/abuse	Patient	Mobile app (Smartphone or tablet); Text messaging	Response to text messages or push notifications	Interact	No	High	Not assessed	Not assessed	Yes	No	--
Castensoe-Seidenfaden 2018	Denmark	Randomized controlled trial	Type 1 diabetes	Pediatric	151	General self management and lifestyle modifications	Patient; Caregiver; Healthcare provider	Mobile app (Smartphone or tablet)	User login data retrieved from app or website	Use	No	Did not characterize	No association	Decreased	Yes	No	--
Cedars 2019	United States	Non-randomized experimental	Cardiac condition	Adult	15	Taking medicine (including using inhalers); Diet; Exercise; Symptom control (includes pain management)	Patient	Mobile app (Smartphone or tablet)	User login data retrieved from app or website; Manual user data entry in app/website-based self-monitoring diaries	Completion; Enter (entries)	No	Did not characterize	Not assessed	Not assessed	No	No	--
Chavez 2020	United States	Non-randomized experimental	Substance use	Adult	8	Drug and/or alcohol use/abuse; Other: safe sex	Patient	Mobile app (Smartphone or tablet)	User login data retrieved from app or website; Response to text messages or push notifications	Engagement; Feasibility; Response	Yes	High	Not assessed	Not assessed	No	Yes	--
Chen 2019	United States	Non-randomized experimental	Chronic obstructive pulmonary disease	Adult	190	Taking medicine (including using inhalers)	Patient; Healthcare provider	Mobile app (Smartphone or tablet); Non-wearable monitoring device (e.g., bluetooth-enabled device such as a pill bottle, blood pressure monitor, glucometer, or scale)	User login data retrieved from app or website; Using a non-wearable electronic monitoring device	Engagement; Feasibility; Sync (synchronization)	No	High	Not assessed	No change	No	No	--
Cho 2018	United States	Other: Qualitative	Human immunodeficiency virus	Adult	36	Symptom control (includes pain management)	Patient	Mobile app (Smartphone or tablet)	Qualitative interview	Experience	No	Did not characterize	Not assessed	Not assessed	No	No	--
Cho 2019	United States	Other: Qualitative	Human immunodeficiency virus	Adult	38	Taking medicine (including using inhalers); Exercise	Patient	Mobile app (Smartphone or tablet); Non-wearable monitoring device (e.g., bluetooth-enabled device such as a pill bottle, blood pressure monitor, glucometer, or scale)	Qualitative interview	Engagement; Experience	No	Did not characterize	Not assessed	Not assessed	No	No	--
Choi 2021	South Korea	Non-randomized experimental	Epilepsy	Both	99	Taking medicine (including using inhalers); Clinic or lab attendance; Symptom control (includes pain management)	Patient; Caregiver; Healthcare provider	Mobile app (Smartphone or tablet)	User login data retrieved from app or website; Number or proportion of intervention program modules completed within app/website	Use; Other: report	No	Did not characterize	Higher engagement, positive adherence/SM outcome(s)	Not assessed	No	No	--
Clements 2017	United States	Other: Retrospective study	Type 1 diabetes	Pediatric	70	Blood glucose monitoring	Patient; Caregiver; Healthcare provider	Mobile app (Smartphone or tablet); Non-wearable monitoring device (e.g., bluetooth-enabled device such as a pill bottle, blood pressure monitor, glucometer, or scale)	User login data retrieved from app or website; Using a non-wearable electronic monitoring device	Self-monitoring; Synch (synchronization)	Yes	Did not characterize	No association	Not assessed	No	No	--
Coorey 2021	Australia	Randomized controlled trial	Cardiac condition	Adult	934	Symptom control (includes pain management)	Patient; Healthcare provider	Text messaging; Website or web portal not within a mobile app	User login data retrieved from app or website; Other: opting in to receiving text messages or emails	Use; Response; Dose; Login; Other: intervention reach	No	>1 due to multiple measurement and/or analytic approaches	No association	Decreased	Yes	No	--
Cote 2020	Canada	Randomized controlled trial	Human immunodeficiency virus	Adult	88	Taking medicine (including using inhalers); Symptom control (includes pain management)	Patient	Website or web portal not within a mobile app; Email	Number or proportion of intervention program modules completed within app/website	Engagement; Completion; Access	No	Low	Not assessed	Not assessed	No	No	--
Coughlin 2021	United States	Non-randomized experimental	Substance use	Pediatric	39	Drug and/or alcohol use/abuse	Patient	Mobile app (Smartphone or tablet)	Manual user data entry in app/website-based self-monitoring diaries ; Participant-reported survey	Use; Engagement; Feasibility; Response	No	Did not characterize	Higher engagement, positive adherence/SM outcome(s)	Not assessed	No	No	--
Crafoord 2020	Sweden	Randomized controlled trial	Cancer	Adult	150	Symptom control (includes pain management)	Patient	Mobile app (Smartphone or tablet)	User login data retrieved from app or website; Qualitative interview	Engagement; Adherence	Yes	High	Higher engagement, positive adherence/SM outcome(s)	No change	No	Yes	--
Crane 2018	United Kingdom	Randomized controlled trial	Substance use	Adult	672	Drug and/or alcohol use/abuse	Patient	Mobile app (Smartphone or tablet)	User login data retrieved from app or website; Number or proportion of intervention program modules completed within app/website	Compliance	No	Did not characterize	Not assessed	Not assessed	No	No	--
Creary 2019	United States	Non-randomized experimental	Sickle cell disease	Pediatric	55	Taking medicine (including using inhalers)	Patient; Caregiver	Text messaging; Email; Financial incentive tied to use of the technology or meeting mHealth intervention goals; Other: patient video recorded themselves taking hydroxyurea	Submitting videos via app	Engagement	No	Low	>1 due to multiple measurement and/or analytic approaches	Decreased	Yes	Yes	Yes
Dahne 2019	United States	Randomized controlled trial	Mental health condition	Adult	52	Mental health management	Patient	Mobile app (Smartphone or tablet)	User login data retrieved from app or website; Number or proportion of intervention program modules completed within app/website; Manual user data entry in app/website-based self-monitoring diaries	Use; Data	Yes	Medium	No association	No change	Yes	Yes	Yes
Dahne 2019	United States	Randomized controlled trial	Mental health condition	Adult	42	Mental health management	Patient	Mobile app (Smartphone or tablet)	User login data retrieved from app or website; Manual user data entry in app/website-based self-monitoring diaries ; Participant-reported survey	Feasibility; Use	No	>1 due to multiple measurement and/or analytic approaches	Not assessed	Decreased	No	Yes	--
Davies 2021	South Africa	Non-randomized experimental	Epilepsy	Pediatric	40	Taking medicine (including using inhalers); Diet; Exercise; Sleep; Symptom control (includes pain management)	Patient; Caregiver	Mobile app (Smartphone or tablet); Wearable monitoring device (e.g., Fitbit, Garmin, actigraph)	Manual user data entry in app/website-based self-monitoring diaries ; Wearing an electronic monitoring device	Engagement; Feasibility	No	Did not characterize	Not assessed	Not assessed	No	No	--
Davis 2021	Australia	Non-randomized experimental	Asthma	Pediatric	12	Taking medicine (including using inhalers); Symptom control (includes pain management)	Patient	Mobile app (Smartphone or tablet)	User login data retrieved from app or website	Engagement; Other: app usage statistics, app interaction logs	Yes	Did not characterize	Not assessed	Not assessed	No	No	--
Davoudi 2020	United States	Other: Secondary analysis of the intervention group from an RCT	Hypertension	Adult	201	Taking medicine (including using inhalers); Blood pressure monitoring	Patient	Text messaging	Response to text messages or push notifications	Engagement	No	>1 due to multiple measurement and/or analytic approaches	>1 due to multiple measurement and/or analytic approaches	Not assessed	No	No	--
Dawson 2021	Australia	Randomized controlled trial	Chronic kidney disease	Adult	130	Diet; General self management and lifestyle modifications	Patient	Text messaging	Qualitative interview	Engagement; Acceptability	No	Did not characterize	Not assessed	Not assessed	No	No	--
DeFulio 2021	United States	Randomized controlled trial	Human immunodeficiency virus	Adult	51	Taking medicine (including using inhalers)	Patient	Mobile app (Smartphone or tablet); Text messaging; Financial incentive tied to use of the technology or meeting mHealth intervention goals	Submitting videos via app	Acceptability; Use; Other: submitted	Yes	>1 due to multiple measurement and/or analytic approaches	Not assessed	Not assessed	No	Yes	--
deJong 2017	the Netherlands	Non-randomized experimental	Inflammatory bowel disease	Adult	30	Taking medicine (including using inhalers); Diet; Exercise; Sleep; Clinic or lab attendance; Symptom control (includes pain management); Mental health management; Drug and/or alcohol use/abuse; Disease knowledge and education; Other: communication with providers	Patient; Healthcare provider	Mobile app (Smartphone or tablet)	Number or proportion of intervention program modules completed within app/website; Manual user data entry in app/website-based self-monitoring diaries ; Interacting via chats, phone calls, or social media posts	Compliance; Completion; Other: contacted	No	High	Not assessed	Not assessed	Yes	Yes	Yes
delaVega 2020	United States	Randomized controlled trial	Chronic pain	Pediatric	143	Exercise; Sleep; Symptom control (includes pain management); Mental health management	Patient; Caregiver	Mobile app (Smartphone or tablet); Website or web portal not within a mobile app	User login data retrieved from app or website	Engagement; Adherence; Use; Fidelity; Implementation; Adoption; Maintenance; Other: penetration	No	>1 due to multiple measurement and/or analytic approaches	Not assessed	Not assessed	Yes	No	--
Desteghe 2017	Belgium	Non-randomized experimental	Cardiac condition	Adult	15	Taking medicine (including using inhalers)	Patient	Mobile app (Smartphone or tablet)	User login data retrieved from app or website	Use; Other: motivation	Yes	>1 due to multiple measurement and/or analytic approaches	No association	Decreased	No	No	--
Desveaux 2018	Canada	Other: Qualitative	Type 2 diabetes	Adult	16	Taking medicine (including using inhalers); Blood glucose monitoring; Diet; Exercise	Patient; Healthcare provider	Mobile app (Smartphone or tablet); Email	Qualitative interview	Experience	No	>1 due to multiple measurement and/or analytic approaches	Higher engagement, positive adherence/SM outcome(s)	Not assessed	No	No	--
Dietrich 2017	United States	Non-randomized experimental	Bleeding disorder/heavy menstrual bleeding	Pediatric	46	Taking medicine (including using inhalers); Symptom control (includes pain management)	Patient	Mobile app (Smartphone or tablet)	User login data retrieved from app or website; Manual user data entry in app/website-based self-monitoring diaries ; Participant-reported survey	Use; Access; Other: charted	No	Did not characterize	Not assessed	Not assessed	No	No	--
Dillingham 2018	United States	Non-randomized experimental	Human immunodeficiency virus	Adult	77	Taking medicine (including using inhalers); Clinic or lab attendance; Stress management and emotional coping; General self management and lifestyle modifications	Patient; Healthcare provider	Mobile app (Smartphone or tablet)	User login data retrieved from app or website; Response to text messages or push notifications	Use; Response	No	Did not characterize	Higher engagement, positive adherence/SM outcome(s)	Decreased	No	No	--
Dombrowski 2020	Scotland	Randomized controlled trial	Overweight/obesity	Adult	105	Diet; Exercise	Patient	Text messaging; Wearable monitoring device (e.g., Fitbit, Garmin, actigraph); Website or web portal not within a mobile app; Financial incentive tied to use of the technology or meeting mHealth intervention goals	User login data retrieved from app or website; Response to text messages or push notifications; Manual user data entry in app/website-based self-monitoring diaries ; Qualitative interview	Engagement; Acceptability; Response	Yes	Did not characterize	Not assessed	Not assessed	No	No	--
Downs 2021	United States	Randomized controlled trial	Overweight/obesity	Adult	31	Diet; General self management and lifestyle modifications; Weight management outside diet and exercise	Patient; Healthcare provider	Mobile app (Smartphone or tablet); Non-wearable monitoring device (e.g., bluetooth-enabled device such as a pill bottle, blood pressure monitor, glucometer, or scale); Wearable monitoring device (e.g., Fitbit, Garmin, actigraph)	User login data retrieved from app or website; Manual user data entry in app/website-based self-monitoring diaries ; Wearing an electronic monitoring device	Compliance	No	>1 due to multiple measurement and/or analytic approaches	Not assessed	Not assessed	Yes	Yes	Yes
Dunn 2019	United States	Randomized controlled trial	Overweight/obesity	Adult	43	Diet	Patient	Mobile app (Smartphone or tablet)	Manual user data entry in app/website-based self-monitoring diaries ; Other: Accessing online podcasts	Engagement; Adherence	Yes	Low	No association	Not assessed	No	Yes	--
Dyal 2017	Canada	Non-randomized experimental	Type 1 diabetes	Pediatric	13	Blood glucose monitoring	Patient; Caregiver; Healthcare provider	Mobile app (Smartphone or tablet); Website or web portal not within a mobile app; Email	User login data retrieved from app or website	Login	Yes	>1 due to multiple measurement and/or analytic approaches	Not assessed	Decreased	No	Yes	--
Eaton 2020	United States	Other: Mixed methods	Chronic kidney disease	Pediatric	34	Taking medicine (including using inhalers)	Patient	Text messaging; Non-wearable monitoring device (e.g., bluetooth-enabled device such as a pill bottle, blood pressure monitor, glucometer, or scale)	Qualitative interview	Engagement; Acceptability	No	High	Not assessed	Not assessed	No	No	--
Ellis 2019	United States	Randomized controlled trial	Parkinson's disease	Adult	51	Exercise	Patient; Healthcare provider	Mobile app (Smartphone or tablet); Text messaging; Wearable monitoring device (e.g., Fitbit, Garmin, actigraph)	User login data retrieved from app or website; Wearing an electronic monitoring device	Adherence	No	Did not characterize	Not assessed	Not assessed	No	Yes	--
Escobar-Viera 2020	United States	Non-randomized experimental	Human immunodeficiency virus	Adult	132	Taking medicine (including using inhalers)	Patient	Mobile app (Smartphone or tablet); Text messaging	Manual user data entry in app/website-based self-monitoring diaries ; Participant-reported survey	Acceptability; Feasibility; Use	No	Did not characterize	Higher engagement, positive adherence/SM outcome(s)	Decreased	No	No	--
Fedele 2021	United States	Randomized controlled trial	Asthma	Pediatric	33	Taking medicine (including using inhalers); General self management and lifestyle modifications	Patient; Caregiver	Mobile app (Smartphone or tablet)	User login data retrieved from app or website; Number or proportion of intervention program modules completed within app/website	Engagement; Use	No	High	Not assessed	Not assessed	No	No	--
Ferrante 2020	United States	Randomized controlled trial	Cancer	Adult	37	Diet; Exercise	Patient	Text messaging; Wearable monitoring device (e.g., Fitbit, Garmin, actigraph); Website or web portal not within a mobile app	User login data retrieved from app or website; Wearing an electronic monitoring device	Engagement; Adherence; Use	No	>1 due to multiple measurement and/or analytic approaches	Higher engagement, positive adherence/SM outcome(s)	Decreased	No	Yes	--
Fogarty 2017	Australia	Non-randomized experimental	Mental health condition	Adult	144	Mental health management	Patient	Text messaging; Website or web portal not within a mobile app	User login data retrieved from app or website; Manual user data entry in app/website-based self-monitoring diaries	Use	No	Did not characterize	Not assessed	Not assessed	No	Yes	--
Forbes 2020	United Kingdom	Randomized controlled trial	Chronic pain	Adult	90	Symptom control (includes pain management)	Patient	Mobile app (Smartphone or tablet)	User login data retrieved from app or website	Adherence; Use	No	Low	Not assessed	Decreased	Yes	No	--
Forman 2019	United States	Randomized controlled trial	Overweight/obesity	Adult	181	Diet	Patient	Mobile app (Smartphone or tablet); Non-wearable monitoring device (e.g., bluetooth-enabled device such as a pill bottle, blood pressure monitor, glucometer, or scale)	User login data retrieved from app or website; Response to text messages or push notifications; Manual user data entry in app/website-based self-monitoring diaries	Engagement; Compliance; Access	No	Did not characterize	Not assessed	Decreased	No	No	--
Garofalo 2016	United States	Randomized controlled trial	Human immunodeficiency virus	Pediatric	109	Taking medicine (including using inhalers)	Patient	Text messaging; Other: 20-minute animated tutorial explaining the importance of medication adherence in HIV disease management	Response to text messages or push notifications; Other: changing message content during the intervention	Acceptability; Response; Dose	No	Did not characterize	Not assessed	Not assessed	No	No	--
Gazit 2021	United States	Other: Cohort study	Hypertension	Adult	28189	Taking medicine (including using inhalers); Blood pressure monitoring; Exercise	Patient	Mobile app (Smartphone or tablet); Non-wearable monitoring device (e.g., bluetooth-enabled device such as a pill bottle, blood pressure monitor, glucometer, or scale)	User login data retrieved from app or website	Engagement	No	>1 due to multiple measurement and/or analytic approaches	Higher engagement, positive adherence/SM outcome(s)	Not assessed	Yes	No	--
Gentili 2021	Sweden	Non-randomized experimental	Chronic pain	Adult	34	Symptom control (includes pain management)	Patient; Healthcare provider	Mobile app (Smartphone or tablet)	User login data retrieved from app or website; Interacting via chats, phone calls, or social media posts	Compliance; Completion	No	Did not characterize	Not assessed	Not assessed	Yes	No	--
Gimbel 2020	United States	Randomized controlled trial	Type 2 diabetes	Adult	240	Blood glucose monitoring; Blood pressure monitoring; Exercise	Patient	Mobile app (Smartphone or tablet); Text messaging; Non-wearable monitoring device (e.g., bluetooth-enabled device such as a pill bottle, blood pressure monitor, glucometer, or scale); Wearable monitoring device (e.g., Fitbit, Garmin, actigraph)	User login data retrieved from app or website; Wearing an electronic monitoring device; Using a non-wearable electronic monitoring device	Engagement	No	Did not characterize	Higher engagement, positive adherence/SM outcome(s)	Decreased	Yes	No	--
Gire 2021	United Kingdom	Other: Mixed methods	Mental health condition	Adult	16	Mental health management	Patient	Mobile app (Smartphone or tablet)	User login data retrieved from app or website; Qualitative interview	Engagement; Acceptability; Feasibility; Compliance	No	High	Not assessed	Not assessed	Yes	No	--
Godersky 2020	United States	Non-randomized experimental	Substance use	Adult	14	Taking medicine (including using inhalers)	Patient	Mobile app (Smartphone or tablet)	Submitting videos via app	Adherence; Completion	No	Did not characterize	Not assessed	Not assessed	No	Yes	--
Godino 2019	United States	Randomized controlled trial	Overweight/obesity	Adult	298	Diet; Exercise; Weight management outside diet and exercise	Patient	Text messaging; Video webconferencing or telephone	Response to text messages or push notifications	Engagement	No	Did not characterize	Higher engagement, positive adherence/SM outcome(s)	Decreased	No	No	--
Gordon 2017	United States	Non-randomized experimental	Substance use	Adult	151	Diet; Exercise; Drug and/or alcohol use/abuse; Weight management outside diet and exercise	Patient	Mobile app (Smartphone or tablet); Other: Guided imagery audio files	User login data retrieved from app or website; Participant-reported survey	Completion; Other: practice	No	>1 due to multiple measurement and/or analytic approaches	Higher engagement, positive adherence/SM outcome(s)	Increased	No	Yes	--
Gordon 2020	Canada	Non-randomized experimental	Combined diabetes type sample	Adult	26	Blood glucose monitoring; Blood pressure monitoring; Weight management outside diet and exercise	Patient	Mobile app (Smartphone or tablet); Non-wearable monitoring device (e.g., bluetooth-enabled device such as a pill bottle, blood pressure monitor, glucometer, or scale); Video webconferencing or telephone	User login data retrieved from app or website; Manual user data entry in app/website-based self-monitoring diaries ; Using a non-wearable electronic monitoring device; Qualitative interview	Adherence	Yes	High	Not assessed	Not assessed	No	Yes	--
Goyal 2017	Canada	Randomized controlled trial	Type 1 diabetes	Pediatric	92	Blood glucose monitoring	Patient	Mobile app (Smartphone or tablet); Non-wearable monitoring device (e.g., bluetooth-enabled device such as a pill bottle, blood pressure monitor, glucometer, or scale); Financial incentive tied to use of the technology or meeting mHealth intervention goals	User login data retrieved from app or website; Using a non-wearable electronic monitoring device	Use	No	>1 due to multiple measurement and/or analytic approaches	Higher engagement, positive adherence/SM outcome(s)	Not assessed	No	Yes	--
Greer 2020	United States	Randomized controlled trial	Cancer	Adult	181	Taking medicine (including using inhalers); Exercise; Symptom control (includes pain management)	Patient; Healthcare provider	Mobile app (Smartphone or tablet); Wearable monitoring device (e.g., Fitbit, Garmin, actigraph)	User login data retrieved from app or website; Manual user data entry in app/website-based self-monitoring diaries	Engagement	No	Did not characterize	Higher engagement, positive adherence/SM outcome(s)	Not assessed	No	No	--
Guarino 2016	United States	Non-randomized experimental	Substance use	Adult	25	Drug and/or alcohol use/abuse	Patient	Mobile app (Smartphone or tablet); Website or web portal not within a mobile app	User login data retrieved from app or website; Number or proportion of intervention program modules completed within app/website; Qualitative interview	Use; Experience	No	High	Not assessed	No change	Yes	Yes	Yes
Guo 2019	China	Non-randomized experimental	Cardiac condition	Adult	70	Taking medicine (including using inhalers); Blood glucose monitoring; Diet; Exercise; Weight management outside diet and exercise; Other health outcome monitoring (other than blood glucose or blood pressure monitoring)	Patient; Caregiver; Healthcare provider	Mobile app (Smartphone or tablet); Text messaging; Non-wearable monitoring device (e.g., bluetooth-enabled device such as a pill bottle, blood pressure monitor, glucometer, or scale); Wearable monitoring device (e.g., Fitbit, Garmin, actigraph); Website or web portal not within a mobile app	User login data retrieved from app or website	Engagement; Adherence	No	High	Higher engagement, positive adherence/SM outcome(s)	Decreased	No	Yes	--
Guthrie 2019	United States	Other: Retrospective study	Hypertension	Adult	172	Blood pressure monitoring; Diet; Exercise; Symptom control (includes pain management)	Patient	Mobile app (Smartphone or tablet)	User login data retrieved from app or website; Interacting via chats, phone calls, or social media posts	Engagement; Completion	No	Did not characterize	Higher engagement, positive adherence/SM outcome(s)	Not assessed	Yes	No	--
Haas 2017	United States	Randomized controlled trial	Celiac disease	Pediatric	61	Diet	Patient	Text messaging	Response to text messages or push notifications	Response	No	Did not characterize	Not assessed	Not assessed	No	No	--
Hammond 2021	United States	Randomized controlled trial	Substance use	Adult	61	Drug and/or alcohol use/abuse; Other: self-conducting a breathalyzer and/or saliva test using mDOT technology within the app	Patient	Mobile app (Smartphone or tablet); Non-wearable monitoring device (e.g., bluetooth-enabled device such as a pill bottle, blood pressure monitor, glucometer, or scale); Financial incentive tied to use of the technology or meeting mHealth intervention goals	User login data retrieved from app or website; Using a non-wearable electronic monitoring device; Submitting videos via app	Use	Yes	>1 due to multiple measurement and/or analytic approaches	Not assessed	Not assessed	No	Yes	--
Han 2019	South Korea	Randomized controlled trial	Solid organ transplant	Both	138	Taking medicine (including using inhalers)	Patient	Mobile app (Smartphone or tablet)	User login data retrieved from app or website	Engagement	No	Low	Higher engagement, positive adherence/SM outcome(s)	Decreased	No	No	--
Hardcastle 2020	Australia	Other: Secondary analysis of the intervention group from an RCT	Cancer	Adult	28	Exercise	Patient	Mobile app (Smartphone or tablet); Wearable monitoring device (e.g., Fitbit, Garmin, actigraph); Video webconferencing or telephone	Wearing an electronic monitoring device	Adherence; Wear (wore)	Yes	High	No association	No change	Yes	Yes	Yes
Harzand 2018	United States	Non-randomized experimental	Cardiac condition	Adult	18	Exercise; Other health outcome monitoring (other than blood glucose or blood pressure monitoring)	Patient	Mobile app (Smartphone or tablet)	User login data retrieved from app or website; Manual user data entry in app/website-based self-monitoring diaries ; Interacting via chats, phone calls, or social media posts	Engagement; Feasibility	Yes	>1 due to multiple measurement and/or analytic approaches	Not assessed	No change	Yes	No	--
Heale 2018	Canada	Non-randomized experimental	Juvenile idiopathic arthritis	Pediatric	31	Exercise	Patient	Mobile app (Smartphone or tablet); Wearable monitoring device (e.g., Fitbit, Garmin, actigraph)	Wearing an electronic monitoring device	Adherence	No	Did not characterize	Not assessed	Not assessed	No	Yes	--
Hébert 2020	United States	Randomized controlled trial	Substance use	Adult	84	Drug and/or alcohol use/abuse	Patient	Mobile app (Smartphone or tablet)	User login data retrieved from app or website; Response to text messages or push notifications; Manual user data entry in app/website-based self-monitoring diaries	Engagement; Compliance; Completion	No	>1 due to multiple measurement and/or analytic approaches	Not assessed	Decreased	No	Yes	--
Heminger 2016	United States	Other: Secondary analysis of the intervention group from an RCT	Substance use	Adult	262	Drug and/or alcohol use/abuse	Patient	Text messaging	User login data retrieved from app or website; Response to text messages or push notifications; Other: keyword usage	Engagement	No	>1 due to multiple measurement and/or analytic approaches	Higher engagement, positive adherence/SM outcome(s)	Not assessed	No	No	--
Herbec 2019	United Kingdom	Randomized controlled trial	Substance use	Adult	41	Drug and/or alcohol use/abuse	Patient	Mobile app (Smartphone or tablet)	User login data retrieved from app or website	Use; Login	No	Low	Not assessed	Not assessed	No	No	--
Herbert 2016	United States	Non-randomized experimental	Type 1 diabetes	Pediatric	23	Blood glucose monitoring; Diet; Exercise; Sleep; Mental health management	Patient	Text messaging	Response to text messages or push notifications	Response	No	>1 due to multiple measurement and/or analytic approaches	Higher engagement, positive adherence/SM outcome(s)	Not assessed	No	Yes	--
Hightow-Weidman 2018	United States	Non-randomized experimental	Human immunodeficiency virus	Both	20	Taking medicine (including using inhalers)	Patient	Mobile app (Smartphone or tablet)	User login data retrieved from app or website; Number or proportion of intervention program modules completed within app/website; Qualitative interview; Other: content of posts	Feasibility	No	>1 due to multiple measurement and/or analytic approaches	Higher engagement, positive adherence/SM outcome(s)	Decreased	No	Yes	--
Hightow-Weidman 2021	United States	Randomized controlled trial	Human immunodeficiency virus	Pediatric	156	Taking medicine (including using inhalers); General self management and lifestyle modifications	Patient	Mobile app (Smartphone or tablet)	User login data retrieved from app or website	Use	No	>1 due to multiple measurement and/or analytic approaches	Higher engagement, positive adherence/SM outcome(s)	Decreased	No	Yes	--
Hilliard 2020	United States	Randomized controlled trial	Type 1 diabetes	Pediatric	80	Other: diabetes strengths behaviors	Patient; Caregiver	Mobile app (Smartphone or tablet)	User login data retrieved from app or website; Manual user data entry in app/website-based self-monitoring diaries ; Qualitative interview	Engagement; Other: functionality	No	High	Not assessed	Not assessed	No	Yes	--
Himelhoch 2017	United States	Randomized controlled trial	Human immunodeficiency virus; Substance use	Adult	30	Taking medicine (including using inhalers); Drug and/or alcohol use/abuse	Patient	Mobile app (Smartphone or tablet)	User login data retrieved from app or website; Response to text messages or push notifications	Feasibility; Use	No	High	Not assessed	Decreased	No	Yes	--
Hoffman 2017	Sweden	Other: Secondary analysis of the intervention group from an RCT	Urinary incontinence	Adult	46	Symptom control (includes pain management); Other: pelvic floor muscle training exercise	Patient	Mobile app (Smartphone or tablet)	Participant-reported survey	Use	No	Did not characterize	Not assessed	Not assessed	No	Yes	--
Hommel 2020	United States	Non-randomized experimental	Migraine or headache	Pediatric	36	Symptom control (includes pain management)	Patient; Caregiver	Website or web portal not within a mobile app	Number or proportion of intervention program modules completed within app/website; Participant-reported survey	Use	No	>1 due to multiple measurement and/or analytic approaches	Not assessed	Not assessed	No	No	--
Hood 2021	United States	Non-randomized experimental	Sickle cell disease	Pediatric	26	Taking medicine (including using inhalers); Exercise; Sleep; Symptom control (includes pain management); Mental health management	Patient	Mobile app (Smartphone or tablet)	User login data retrieved from app or website; Number or proportion of intervention program modules completed within app/website	Engagement	Yes	>1 due to multiple measurement and/or analytic approaches	Higher engagement, positive adherence/SM outcome(s)	Not assessed	No	Yes	--
Horner 2017	United States	Other: Qualitative	Type 2 diabetes	Adult	31	Exercise	Patient	Text messaging; Wearable monitoring device (e.g., Fitbit, Garmin, actigraph)	Qualitative interview	Experience; Other: attitudes, barriers, facilitators	No	Did not characterize	Not assessed	Not assessed	No	No	--
Horvath 2019	United States	Randomized controlled trial	Human immunodeficiency virus	Adult	90	Taking medicine (including using inhalers); General self management and lifestyle modifications	Patient	Mobile app (Smartphone or tablet)	User login data retrieved from app or website; Manual user data entry in app/website-based self-monitoring diaries	Use	No	High	Not assessed	Not assessed	No	No	--
Huang 2019	Singapore	Randomized controlled trial	Type 2 diabetes	Adult	51	Taking medicine (including using inhalers)	Patient	Mobile app (Smartphone or tablet)	User login data retrieved from app or website; Manual user data entry in app/website-based self-monitoring diaries ; Participant-reported survey	Acceptability; Feasibility; Adherence; Use	No	>1 due to multiple measurement and/or analytic approaches	>1 due to multiple measurement and/or analytic approaches	>1 directions reported due to multiple measures and/or analytic approaches	No	No	--
Huberty 2021	United States	Randomized controlled trial	Sleep disturbance or insomnia	Adult	263	Sleep	Patient	Mobile app (Smartphone or tablet)	User login data retrieved from app or website; Number or proportion of intervention program modules completed within app/website	Adherence	No	High	Not assessed	No change	No	Yes	--
Huh 2019	South Korea	Non-randomized experimental	Metabolic syndrome	Adult	53	Exercise	Patient	Mobile app (Smartphone or tablet); Wearable monitoring device (e.g., Fitbit, Garmin, actigraph); Video webconferencing or telephone	Wearing an electronic monitoring device	Engagement; Adherence	No	>1 due to multiple measurement and/or analytic approaches	Not assessed	Not assessed	Yes	Yes	Yes
Hunt 2021	United States	Randomized controlled trial	Irritable bowel syndrome	Adult	121	Symptom control (includes pain management)	Patient	Mobile app (Smartphone or tablet)	Number or proportion of intervention program modules completed within app/website	Dose	No	Did not characterize	>1 due to multiple measurement and/or analytic approaches	Not assessed	No	Yes	--
Huo 2019	China	Randomized controlled trial	Combined diabetes type sample	Adult	502	Taking medicine (including using inhalers); Blood glucose monitoring; Blood pressure monitoring; Diet; Exercise; General self management and lifestyle modifications; Disease knowledge and education; Other: foot care	Patient	Text messaging	Response to text messages or push notifications; Participant-reported survey	Acceptability; Feasibility	No	Did not characterize	Not assessed	Not assessed	No	No	--
Hutchesson 2016	Australia	Randomized controlled trial	Overweight/obesity	Adult	309	Diet; Exercise; Weight management outside diet and exercise	Patient	Text messaging; Website or web portal not within a mobile app; Email	Manual user data entry in app/website-based self-monitoring diaries	Self-monitoring	Yes	High	Higher engagement, positive adherence/SM outcome(s)	Decreased	Yes	No	--
Irizarry 2018	United States	Non-randomized experimental	Hypertension	Adult	43	Blood pressure monitoring	Patient	Text messaging; Non-wearable monitoring device (e.g., bluetooth-enabled device such as a pill bottle, blood pressure monitor, glucometer, or scale)	Response to text messages or push notifications	Adherence	Yes	>1 due to multiple measurement and/or analytic approaches	Not assessed	Decreased	No	No	--
Ivanova 2016	Sweden	Randomized controlled trial	Mental health condition	Adult	152	Mental health management	Patient; Healthcare provider	Mobile app (Smartphone or tablet); Website or web portal not within a mobile app; Other: Compact disc with mindfulness and acceptance exercises	User login data retrieved from app or website; Number or proportion of intervention program modules completed within app/website	Adherence	No	Low	Not assessed	Not assessed	No	Yes	--
Jacome 2021	Portugal	Non-randomized experimental	Asthma	Both	107	Taking medicine (including using inhalers)	Patient; Healthcare provider	Mobile app (Smartphone or tablet); Non-wearable monitoring device (e.g., bluetooth-enabled device such as a pill bottle, blood pressure monitor, glucometer, or scale)	User login data retrieved from app or website; Manual user data entry in app/website-based self-monitoring diaries	Use; Interact	No	Low	Not assessed	Decreased	No	No	--
Jaimini 2018	United States	Non-randomized experimental	Asthma	Pediatric	100	Taking medicine (including using inhalers); Symptom control (includes pain management)	Patient; Caregiver	Mobile app (Smartphone or tablet); Non-wearable monitoring device (e.g., bluetooth-enabled device such as a pill bottle, blood pressure monitor, glucometer, or scale); Wearable monitoring device (e.g., Fitbit, Garmin, actigraph)	User login data retrieved from app or website; Using a non-wearable electronic monitoring device	Compliance	No	High	>1 due to multiple measurement and/or analytic approaches	Not assessed	Yes	Yes	No
Jamison 2018	United States	Non-randomized experimental	Chronic pain	Adult	90	Symptom control (includes pain management)	Patient; Healthcare provider	Mobile app (Smartphone or tablet); Wearable monitoring device (e.g., Fitbit, Garmin, actigraph)	User login data retrieved from app or website	Feasibility; Use; Tolerability	No	Did not characterize	>1 due to multiple measurement and/or analytic approaches	Decreased	No	Yes	--
Johansson 2021	Sweden	Randomized controlled trial	Substance use	Adult	1169	Drug and/or alcohol use/abuse	Patient	Mobile app (Smartphone or tablet); Text messaging; Video webconferencing or telephone; Website or web portal not within a mobile app	Number or proportion of intervention program modules completed within app/website; Response to text messages or push notifications; Manual user data entry in app/website-based self-monitoring diaries ; Interacting via chats, phone calls, or social media posts	Use	No	Did not characterize	Not assessed	Not assessed	No	No	--
Jonassaint 2018	United States	Randomized controlled trial	Sickle cell disease; Mental health condition	Adult	30	Symptom control (includes pain management); Mental health management	Patient	Mobile app (Smartphone or tablet); Video webconferencing or telephone; Website or web portal not within a mobile app	User login data retrieved from app or website; Number or proportion of intervention program modules completed within app/website; Qualitative interview	Acceptability; Use	No	Low	Not assessed	Decreased	No	Yes	--
Jonathan 2019	United States	Other: Qualitative	Mental health condition	Adult	30	Taking medicine (including using inhalers); Sleep; Mental health management	Patient	Mobile app (Smartphone or tablet); Video webconferencing or telephone	Qualitative interview	Engagement; Satisfaction	No	High	Not assessed	Not assessed	No	No	--
Juarascio 2021	United States	Non-randomized experimental	Mental health condition	Adult	16	Mental health management	Patient; Healthcare provider	Mobile app (Smartphone or tablet)	User login data retrieved from app or website; Manual user data entry in app/website-based self-monitoring diaries	Feasibility; Compliance; Use	No	Low	Not assessed	Decreased	No	No	--
Kahlke 2019	Germany, Austria, Switzerland	Randomized controlled trial	Mental health condition	Adult	200	Mental health management	Patient	Mobile app (Smartphone or tablet); Website or web portal not within a mobile app	Number or proportion of intervention program modules completed within app/website	Adherence	No	Did not characterize	Not assessed	Decreased	No	Yes	--
Kanera 2016	the Netherlands	Randomized controlled trial	Cancer	Adult	518	Diet; Exercise; Mental health management; Drug and/or alcohol use/abuse; General self management and lifestyle modifications	Patient	Website or web portal not within a mobile app; Email	User login data retrieved from app or website	Followed	No	Did not characterize	>1 due to multiple measurement and/or analytic approaches	Not assessed	No	No	--
Kanera 2016	the Netherlands	Other: Secondary analysis of the intervention group from an RCT	Cancer	Adult	231	Diet; Exercise; Sleep; Symptom control (includes pain management); Mental health management; Drug and/or alcohol use/abuse; Other: Navigating return to work, relationships	Patient	Website or web portal not within a mobile app	Number or proportion of intervention program modules completed within app/website	Adherence; Use	No	High	Not assessed	Decreased	Yes	No	--
Kanera 2017	the Netherlands	Randomized controlled trial	Cancer	Adult	518	Diet; Exercise; Sleep; Mental health management; Drug and/or alcohol use/abuse; Other: Navigating return-to-work, social relationships	Patient	Website or web portal not within a mobile app; Email	Number or proportion of intervention program modules completed within app/website	Use; Followed	No	Did not characterize	No association	Not assessed	Yes	No	--
Kassavou 2020	United Kingdom	Non-randomized experimental	Hypertension	Adult	22	Taking medicine (including using inhalers)	Patient	Mobile app (Smartphone or tablet); Text messaging	User login data retrieved from app or website; Response to text messages or push notifications; Qualitative interview	Engagement; User experience; Use	No	High	Not assessed	Not assessed	No	No	--
Kaushal 2020	United States	Randomized controlled trial	Type 1 diabetes	Pediatric	166	General self management and lifestyle modifications; Disease knowledge and education	Patient	Text messaging; Financial incentive tied to use of the technology or meeting mHealth intervention goals	Response to text messages or push notifications	Engagement; Response	No	Did not characterize	Not assessed	Decreased	No	Yes	--
Kauw 2019	the Netherlands	Non-randomized experimental	Cardiac condition	Adult	109	Blood pressure monitoring; General self management and lifestyle modifications; Weight management outside diet and exercise	Patient; Healthcare provider	Mobile app (Smartphone or tablet); Non-wearable monitoring device (e.g., bluetooth-enabled device such as a pill bottle, blood pressure monitor, glucometer, or scale)	Using a non-wearable electronic monitoring device	Adherence	No	High	Not assessed	Not assessed	Yes	Yes	Yes
Kay 2018	United States	Non-randomized experimental	Overweight/obesity	Both	48	Diet; Exercise; Weight management outside diet and exercise	Caregiver	Text messaging; Video webconferencing or telephone; Other: YouTube videos	User login data retrieved from app or website; Response to text messages or push notifications; Other: response to interactive voice response	Engagement	Yes	High	Not assessed	No change	No	Yes	--
Kelechi 2020	United States	Randomized controlled trial	Chronic Venous Leg Ulcers	Adult	24	Exercise	Patient; Healthcare provider	Mobile app (Smartphone or tablet); Text messaging; Wearable monitoring device (e.g., Fitbit, Garmin, actigraph); Video webconferencing or telephone; Email	Wearing an electronic monitoring device; Interacting via chats, phone calls, or social media posts	Adherence; Adoption	Yes	>1 due to multiple measurement and/or analytic approaches	Not assessed	>1 directions reported due to multiple measures and/or analytic approaches	Yes	Yes	Yes
Kenyon 2020	United States	Non-randomized experimental	Asthma	Pediatric	20	Taking medicine (including using inhalers)	Patient; Caregiver	Mobile app (Smartphone or tablet); Non-wearable monitoring device (e.g., bluetooth-enabled device such as a pill bottle, blood pressure monitor, glucometer, or scale); Financial incentive tied to use of the technology or meeting mHealth intervention goals	User login data retrieved from app or website; Using a non-wearable electronic monitoring device; Qualitative interview	Adherence; Use	Yes	>1 due to multiple measurement and/or analytic approaches	Not assessed	Decreased	No	No	--
Kim 2016	South Korea	Randomized controlled trial	Asthma	Adult	44	Symptom control (includes pain management)	Patient	Mobile app (Smartphone or tablet); Non-wearable monitoring device (e.g., bluetooth-enabled device such as a pill bottle, blood pressure monitor, glucometer, or scale)	User login data retrieved from app or website	Feasibility; Adherence; Other: signals	No	Medium	Not assessed	Not assessed	No	No	--
Kim 2017	United States	Other: Observational	Overweight/obesity	Adult	384	Diet; Weight management outside diet and exercise	Patient	Mobile app (Smartphone or tablet)	Manual user data entry in app/website-based self-monitoring diaries ; Other: receiving group support (hearts and comments) from other group members	Engagement; Participation; Login	No	Did not characterize	Higher engagement, positive adherence/SM outcome(s)	Not assessed	No	No	--
King-Dowling 2021	United States	Randomized controlled trial	Cancer	Pediatric	224	Taking medicine (including using inhalers); Diet; Exercise; General self management and lifestyle modifications	Patient	Mobile app (Smartphone or tablet); Other: links to external website	User login data retrieved from app or website; Participant-reported survey; Qualitative interview	Engagement; Acceptability; Reading	Yes	Medium	Not assessed	>1 directions reported due to multiple measures and/or analytic approaches	No	No	--
Klausen 2016	Denmark	Randomized controlled trial	Cardiac condition	Pediatric	158	Exercise	Patient	Mobile app (Smartphone or tablet); Text messaging	Manual user data entry in app/website-based self-monitoring diaries	Adherence; Registration	No	Low	Not assessed	Not assessed	Yes	No	--
Kliemann 2019	United Kingdom	Randomized controlled trial	Overweight/obesity	Adult	81	Diet; Weight management outside diet and exercise	Patient	Mobile app (Smartphone or tablet)	User login data retrieved from app or website; Manual user data entry in app/website-based self-monitoring diaries	Use; Data	Yes	>1 due to multiple measurement and/or analytic approaches	Higher engagement, positive adherence/SM outcome(s)	Not assessed	No	Yes	--
Kooij 2021	the Netherlands	Non-randomized experimental	Chronic obstructive pulmonary disease	Adult	39	Taking medicine (including using inhalers); Diet; Exercise; Symptom control (includes pain management); Drug and/or alcohol use/abuse	Patient; Healthcare provider	Mobile app (Smartphone or tablet); Video webconferencing or telephone	User login data retrieved from app or website	Use	No	>1 due to multiple measurement and/or analytic approaches	No association	Decreased	No	No	--
Koot 2019	Singapore	Non-randomized experimental	Type 2 diabetes	Adult	100	Blood glucose monitoring; Diet; Exercise; General self management and lifestyle modifications; Weight management outside diet and exercise	Patient	Mobile app (Smartphone or tablet); Non-wearable monitoring device (e.g., bluetooth-enabled device such as a pill bottle, blood pressure monitor, glucometer, or scale)	Number or proportion of intervention program modules completed within app/website; Manual user data entry in app/website-based self-monitoring diaries ; Using a non-wearable electronic monitoring device; Interacting via chats, phone calls, or social media posts	Engagement; Implementation	No	>1 due to multiple measurement and/or analytic approaches	Not assessed	Decreased	No	Yes	--
Korus 2020	Canada	Randomized controlled trial	Solid organ transplant	Pediatric	42	Taking medicine (including using inhalers); Diet; General self management and lifestyle modifications	Patient; Caregiver	Video webconferencing or telephone; Website or web portal not within a mobile app	User login data retrieved from app or website; Number or proportion of intervention program modules completed within app/website	Use	No	Low	Not assessed	Not assessed	No	Yes	--
Kosse 2019	the Netherlands	Other: Secondary analysis of the intervention group from an RCT	Asthma	Pediatric	103	Taking medicine (including using inhalers); Symptom control (includes pain management); General self management and lifestyle modifications	Patient; Healthcare provider	Mobile app (Smartphone or tablet)	User login data retrieved from app or website	Engagement; Use	Yes	>1 due to multiple measurement and/or analytic approaches	>1 due to multiple measurement and/or analytic approaches	Not assessed	Yes	Yes	Yes
Krishnakumar 2021	India	Non-randomized experimental	Type 2 diabetes	Adult	102	Taking medicine (including using inhalers); Blood glucose monitoring; Diet; Exercise; General self management and lifestyle modifications	Patient	Mobile app (Smartphone or tablet); Non-wearable monitoring device (e.g., bluetooth-enabled device such as a pill bottle, blood pressure monitor, glucometer, or scale); Video webconferencing or telephone	User login data retrieved from app or website	Engagement	No	>1 due to multiple measurement and/or analytic approaches	Higher engagement, positive adherence/SM outcome(s)	Not assessed	No	No	--
Kubo 2021	United States	Non-randomized experimental	Mental health condition	Adult	27	Mental health management	Patient	Mobile app (Smartphone or tablet)	User login data retrieved from app or website; Qualitative interview	Feasibility; Adherence; Other: practicality	No	Did not characterize	Not assessed	Not assessed	No	Yes	--
Kumar 2018	United States	Non-randomized experimental	Type 2 diabetes	Adult	146	Taking medicine (including using inhalers); Blood glucose monitoring; Diet; Exercise; General self management and lifestyle modifications	Patient	Mobile app (Smartphone or tablet); Non-wearable monitoring device (e.g., bluetooth-enabled device such as a pill bottle, blood pressure monitor, glucometer, or scale)	User login data retrieved from app or website; Manual user data entry in app/website-based self-monitoring diaries ; Interacting via chats, phone calls, or social media posts	Engagement	No	High	Higher engagement, positive adherence/SM outcome(s)	Not assessed	No	No	--
Lakshminarayana 2017	United Kingdom	Randomized controlled trial	Parkinson's disease	Adult	215	Taking medicine (including using inhalers); Exercise; Sleep; Symptom control (includes pain management); Mental health management	Patient	Mobile app (Smartphone or tablet)	User login data retrieved from app or website	Use; Retention; Data	No	>1 due to multiple measurement and/or analytic approaches	Not assessed	Not assessed	No	Yes	--
Lalloo 2019	Canada	Non-randomized experimental	Chronic pain	Pediatric	60	Symptom control (includes pain management)	Patient	Mobile app (Smartphone or tablet)	Manual user data entry in app/website-based self-monitoring diaries	Engagement; Adherence	Yes	>1 due to multiple measurement and/or analytic approaches	Not assessed	Decreased	No	Yes	--
Lambert 2021	Canada	Other: SMART trial	Cardiac condition	Adult	59	Exercise; Sleep; Stress management and emotional coping	Patient	Website or web portal not within a mobile app	Number or proportion of intervention program modules completed within app/website	Use; Adherence; Fidelity	No	Low	Not assessed	Not assessed	No	No	--
Leach 2021	United States	Randomized controlled trial	Cancer	Adult	176	General self management and lifestyle modifications	Patient	Text messaging; Website or web portal not within a mobile app	User login data retrieved from app or website; Response to text messages or push notifications	Engagement	Yes	Low	Higher engagement, positive adherence/SM outcome(s)	Not assessed	Yes	No	--
Lee 2018	South Korea	Other: Retrospective study	Cancer	Adult	88	Exercise	Patient; Healthcare provider	Mobile app (Smartphone or tablet); Wearable monitoring device (e.g., Fitbit, Garmin, actigraph); Video webconferencing or telephone	Manual user data entry in app/website-based self-monitoring diaries ; Wearing an electronic monitoring device	Other: Achievement rates of exercise programs	No	Did not characterize	Not assessed	Not assessed	No	No	--
Lee 2019	South Korea	Randomized controlled trial	Colorectal polyps	Adult	65	Diet; Exercise	Patient	Mobile app (Smartphone or tablet); Video webconferencing or telephone	Manual user data entry in app/website-based self-monitoring diaries	Adherence	No	>1 due to multiple measurement and/or analytic approaches	Higher engagement, positive adherence/SM outcome(s)	Not assessed	Yes	No	--
Lee 2021	South Korea	Randomized controlled trial	Type 2 diabetes	Adult	48	Taking medicine (including using inhalers); Diet; Exercise	Patient	Mobile app (Smartphone or tablet)	Manual user data entry in app/website-based self-monitoring diaries	Compliance	No	>1 due to multiple measurement and/or analytic approaches	>1 due to multiple measurement and/or analytic approaches	Not assessed	Yes	No	--
Lee 2021	South Korea	Other: Secondary analysis of the intervention group from an RCT	Type 2 diabetes	Adult	72	Blood glucose monitoring; Blood pressure monitoring; Diet; Exercise; Weight management outside diet and exercise	Patient; Healthcare provider	Mobile app (Smartphone or tablet)	Manual user data entry in app/website-based self-monitoring diaries ; Other: message reading rate	Engagement; Other: user utility score	No	>1 due to multiple measurement and/or analytic approaches	Higher engagement, positive adherence/SM outcome(s)	Not assessed	No	No	--
Lefler 2018	United States	Randomized controlled trial	Cardiac condition	Adult	28	Blood pressure monitoring; Symptom control (includes pain management); Weight management outside diet and exercise	Patient; Healthcare provider	Mobile app (Smartphone or tablet); Non-wearable monitoring device (e.g., bluetooth-enabled device such as a pill bottle, blood pressure monitor, glucometer, or scale); Video webconferencing or telephone	Participant-reported survey; Using a non-wearable electronic monitoring device; Qualitative interview	Feasibility; Satisfaction; Adherence; Other: communication	No	Did not characterize	Not assessed	Not assessed	No	Yes	--
Leon 2021	Malawi, South Africa	Other: Qualitative	Type 2 diabetes	Adult	28	Taking medicine (including using inhalers); General self management and lifestyle modifications	Patient	Text messaging	Qualitative interview	Experience; Perception	No	>1 due to multiple measurement and/or analytic approaches	Not assessed	Not assessed	No	No	--
Leonard 2017	United States	Non-randomized experimental	Sickle cell disease	Pediatric	11	Taking medicine (including using inhalers)	Patient; Caregiver; Healthcare provider	Mobile app (Smartphone or tablet)	User login data retrieved from app or website; Manual user data entry in app/website-based self-monitoring diaries	Use; Engagement; Adherence; Compliance	No	High	Not assessed	No change	No	Yes	--
Levin 2019	United States	Non-randomized experimental	Mental health condition; Hypertension	Adult	38	Taking medicine (including using inhalers)	Patient	Text messaging	Response to text messages or push notifications	Feasibility	No	High	Not assessed	Not assessed	No	No	--
Lewis 2020	United Kingdom	Randomized controlled trial	Mental health condition	Adult	81	Mental health management	Patient	Mobile app (Smartphone or tablet)	Manual user data entry in app/website-based self-monitoring diaries	Feasibility; Adherence	No	High	Not assessed	Not assessed	No	No	--
Loeckx 2018	Belgium, Greece, United Kingdom, Switzerland, the Netherlands	Other: Mixed methods	Chronic obstructive pulmonary disease	Adult	159	Exercise	Patient	Mobile app (Smartphone or tablet); Wearable monitoring device (e.g., Fitbit, Garmin, actigraph); Video webconferencing or telephone	User login data retrieved from app or website; Participant-reported survey; Wearing an electronic monitoring device; Interacting via chats, phone calls, or social media posts	Feasibility; Use	No	>1 due to multiple measurement and/or analytic approaches	>1 due to multiple measurement and/or analytic approaches	Decreased	No	Yes	--
Lopez 2021	United States	Randomized controlled trial	Overweight/obesity	Pediatric	76	Diet	Patient	Mobile app (Smartphone or tablet); Video webconferencing or telephone	User login data retrieved from app or website; Interacting via chats, phone calls, or social media posts	Engagement	Yes	Low	Not assessed	Not assessed	No	Yes	--
Malte 2021	United States	Non-randomized experimental	Substance use	Adult	56	Drug and/or alcohol use/abuse	Patient	Mobile app (Smartphone or tablet)	User login data retrieved from app or website; Number or proportion of intervention program modules completed within app/website; Participant-reported survey	Engagement; Acceptability	No	Medium	No association	Decreased	No	No	--
Mamykina 2016	United States	Other: Qualitative	Type 2 diabetes	Adult	15	Blood glucose monitoring; Diet; Exercise; General self management and lifestyle modifications	Patient	Text messaging; Website or web portal not within a mobile app	User login data retrieved from app or website; Manual user data entry in app/website-based self-monitoring diaries ; Qualitative interview	Use; Perceptions	No	Did not characterize	Not assessed	Not assessed	No	No	--
Mantani 2017	Japan	Randomized controlled trial	Mental health condition	Adult	164	Mental health management	Patient	Mobile app (Smartphone or tablet); Email	User login data retrieved from app or website; Number or proportion of intervention program modules completed within app/website	Engagement; Completion; Uptake	No	High	Not assessed	Not assessed	No	No	--
Mayberry 2021	United States	Randomized controlled trial	Type 2 diabetes	Adult	512	Diet; Exercise; General self management and lifestyle modifications	Patient	Text messaging; Video webconferencing or telephone	Response to text messages or push notifications; Interacting via chats, phone calls, or social media posts	Engagement; Fidelity	No	High	Not assessed	Not assessed	No	No	--
McClure 2016	United States	Randomized controlled trial	Substance use	Adult	66	Taking medicine (including using inhalers); Drug and/or alcohol use/abuse	Patient	Mobile app (Smartphone or tablet); Text messaging; Email	User login data retrieved from app or website; Interacting via chats, phone calls, or social media posts	Use	No	Did not characterize	Not assessed	Not assessed	No	No	--
McGill 2019	United States	Non-randomized experimental	Type 1 diabetes	Pediatric	151	Blood glucose monitoring	Patient	Text messaging	Response to text messages or push notifications	Response	Yes	>1 due to multiple measurement and/or analytic approaches	>1 due to multiple measurement and/or analytic approaches	Decreased	Yes	No	--
McGillicuddy 2020	United States	Randomized controlled trial	Solid organ transplant	Adult	80	Taking medicine (including using inhalers)	Patient	Mobile app (Smartphone or tablet); Text messaging; Non-wearable monitoring device (e.g., bluetooth-enabled device such as a pill bottle, blood pressure monitor, glucometer, or scale); Video webconferencing or telephone	Using a non-wearable electronic monitoring device	Adherence	No	Did not characterize	Not assessed	Not assessed	No	No	--
Melilli 2021	Spain	Non-randomized experimental	Solid organ transplant	Adult	90	Taking medicine (including using inhalers)	Patient	Mobile app (Smartphone or tablet)	User login data retrieved from app or website; Manual user data entry in app/website-based self-monitoring diaries	Engagement; Adherence; Use	Yes	Did not characterize	Not assessed	Decreased	Yes	No	--
Melissant 2018	the Netherlands	Non-randomized experimental	Cancer	Adult	101	Symptom control (includes pain management); General self management and lifestyle modifications	Patient	Mobile app (Smartphone or tablet)	User login data retrieved from app or website; Qualitative interview	Use; Experience; Adoption	No	Did not characterize	Higher engagement, positive adherence/SM outcome(s)	Not assessed	Yes	No	--
Merwin 2021	United States	Non-randomized experimental	Combined diabetes type sample	Adult	28	Taking medicine (including using inhalers); Blood glucose monitoring; Mental health management	Patient	Mobile app (Smartphone or tablet)	User login data retrieved from app or website; Manual user data entry in app/website-based self-monitoring diaries	Engagement	No	>1 due to multiple measurement and/or analytic approaches	Not assessed	Not assessed	No	Yes	--
Minen 2020	United States	Randomized controlled trial	Migraine or headache	Adult	169	Symptom control (includes pain management)	Patient	Mobile app (Smartphone or tablet)	User login data retrieved from app or website; Manual user data entry in app/website-based self-monitoring diaries	Feasibility	Yes	High	No association	Decreased	No	Yes	--
Minen 2020	United States	Randomized controlled trial	Multiple sclerosis and migraine	Adult	62	Symptom control (includes pain management)	Patient	Mobile app (Smartphone or tablet)	User login data retrieved from app or website; Manual user data entry in app/website-based self-monitoring diaries	Engagement; Acceptability; Adherence	No	Low	Not assessed	Decreased	No	Yes	--
Moberg 2019	United States	Randomized controlled trial	Mental health condition	Adult	500	Mental health management	Patient	Mobile app (Smartphone or tablet)	User login data retrieved from app or website; Number or proportion of intervention program modules completed within app/website	Completion; Login; Other: process measures	No	Did not characterize	>1 due to multiple measurement and/or analytic approaches	Not assessed	No	No	--
Mollard 2018	United States	Non-randomized experimental	Hand rheumatoid arthritis	Adult	63	Symptom control (includes pain management)	Patient	Mobile app (Smartphone or tablet); Website or web portal not within a mobile app	Qualitative interview	Experience; Other: barriers to using the app	No	Did not characterize	Not assessed	Not assessed	No	Yes	--
Mollerup 2016	Denmark	Non-randomized experimental	Eczema	Adult	140	Symptom control (includes pain management)	Patient; Healthcare provider	Website or web portal not within a mobile app; Email	User login data retrieved from app or website; Qualitative interview	Use	No	>1 due to multiple measurement and/or analytic approaches	Higher engagement, positive adherence/SM outcome(s)	Not assessed	No	No	--
Moore 2018	United States	Randomized controlled trial	Human immunodeficiency virus; Substance use	Adult	75	Taking medicine (including using inhalers); Drug and/or alcohol use/abuse	Patient	Text messaging	Response to text messages or push notifications	Response	No	High	Higher engagement, positive adherence/SM outcome(s)	Not assessed	No	No	--
Morita 2019	Canada	Non-randomized experimental	Asthma	Adult	138	Taking medicine (including using inhalers); Symptom control (includes pain management)	Patient; Healthcare provider	Mobile app (Smartphone or tablet)	User login data retrieved from app or website; Manual user data entry in app/website-based self-monitoring diaries	Use	Yes	>1 due to multiple measurement and/or analytic approaches	Not assessed	Decreased	No	No	--
Moyano 2019	Argentina	Other: Qualitative	Type 2 diabetes	Adult	24	Clinic or lab attendance; General self management and lifestyle modifications	Patient	Text messaging	Qualitative interview	Acceptability; Experience	No	Did not characterize	Not assessed	Not assessed	No	No	--
Mulvaney 2018	United States	Randomized controlled trial	Type 1 diabetes	Pediatric	44	Taking medicine (including using inhalers); Blood glucose monitoring; Diet; General self management and lifestyle modifications	Patient	Mobile app (Smartphone or tablet); Text messaging; Non-wearable monitoring device (e.g., bluetooth-enabled device such as a pill bottle, blood pressure monitor, glucometer, or scale)	User login data retrieved from app or website; Manual user data entry in app/website-based self-monitoring diaries ; Using a non-wearable electronic monitoring device	Use	Yes	>1 due to multiple measurement and/or analytic approaches	Higher engagement, positive adherence/SM outcome(s)	Decreased	No	Yes	--
Muralidharan 2019	India	Randomized controlled trial	Combined diabetes type sample	Adult	741	Diet; Exercise; General self management and lifestyle modifications; Weight management outside diet and exercise	Patient; Healthcare provider	Mobile app (Smartphone or tablet); Video webconferencing or telephone	User login data retrieved from app or website; Interacting via chats, phone calls, or social media posts	Engagement	No	>1 due to multiple measurement and/or analytic approaches	>1 due to multiple measurement and/or analytic approaches	Not assessed	Yes	No	--
Murphy 2021	Ireland	Non-randomized experimental	Asthma	Adult	122	Taking medicine (including using inhalers)	Patient	Mobile app (Smartphone or tablet)	Participant-reported survey; Qualitative interview	Feasibility; Experience	Yes	Did not characterize	Not assessed	Not assessed	No	No	--
Nelson 2016	United States	Non-randomized experimental	Type 2 diabetes	Adult	80	Taking medicine (including using inhalers)	Patient	Text messaging; Video webconferencing or telephone	Response to text messages or push notifications	Engagement	Yes	>1 due to multiple measurement and/or analytic approaches	Not assessed	Decreased	No	No	--
Nelson 2020	United States	Other: Secondary analysis of the intervention group from an RCT	Type 2 diabetes	Adult	256	Blood glucose monitoring; Diet; Exercise; General self management and lifestyle modifications	Patient	Text messaging	Response to text messages or push notifications; Qualitative interview; Other: selection of text message dose after first 6 months	Engagement; Dose	No	>1 due to multiple measurement and/or analytic approaches	Not assessed	Decreased	Yes	Yes	Yes
Nelson 2021	United States	Randomized controlled trial	Type 2 diabetes	Adult	506	Taking medicine (including using inhalers); Blood glucose monitoring; Diet; Exercise; General self management and lifestyle modifications	Patient	Text messaging	Response to text messages or push notifications	Response	No	High	Not assessed	Not assessed	No	No	--
Nichols 2020	United States	Other: Qualitative	Asthma	Pediatric	38	Taking medicine (including using inhalers); Symptom control (includes pain management)	Patient; Caregiver	Mobile app (Smartphone or tablet)	Qualitative interview	Perceptions	No	Did not characterize	Not assessed	Not assessed	No	Yes	--
Nilsson 2019	Sweden	Randomized controlled trial	Mental health condition	Adult	837	Mental health management	Patient	Website or web portal not within a mobile app	User login data retrieved from app or website; Number or proportion of intervention program modules completed within app/website; Manual user data entry in app/website-based self-monitoring diaries	Adherence; Use	No	Low	Not assessed	Decreased	Yes	No	--
Oehler 2021	Germany	Non-randomized experimental	Mental health condition	Adult	1423	Mental health management	Patient	Website or web portal not within a mobile app	User login data retrieved from app or website; Number or proportion of intervention program modules completed within app/website	Dose	No	Did not characterize	Higher engagement, positive adherence/SM outcome(s)	Not assessed	Yes	No	--
Olalla 2019	Spain	Non-randomized experimental	Human immunodeficiency virus	Adult	30	General self management and lifestyle modifications; Disease knowledge and education; Other: connecting with peers with HIV	Patient	Mobile app (Smartphone or tablet)	User login data retrieved from app or website; Interacting via chats, phone calls, or social media posts; Other: chat analysis	Use	No	High	No association	Not assessed	No	No	--
Ong 2016	Canada	Non-randomized experimental	Chronic kidney disease	Adult	47	Taking medicine (including using inhalers); Blood pressure monitoring; Symptom control (includes pain management); Other health outcome monitoring (other than blood glucose or blood pressure monitoring)	Patient; Healthcare provider	Mobile app (Smartphone or tablet); Non-wearable monitoring device (e.g., bluetooth-enabled device such as a pill bottle, blood pressure monitor, glucometer, or scale)	User login data retrieved from app or website; Manual user data entry in app/website-based self-monitoring diaries ; Using a non-wearable electronic monitoring device	Acceptability; Use	No	High	Not assessed	No change	Yes	Yes	Yes
Osborn 2017	United States	Other: Retrospective study	Combined diabetes type sample	Not reported	1288	Taking medicine (including using inhalers); Blood glucose monitoring; Diet; Exercise	Patient	Mobile app (Smartphone or tablet); Non-wearable monitoring device (e.g., bluetooth-enabled device such as a pill bottle, blood pressure monitor, glucometer, or scale)	Manual user data entry in app/website-based self-monitoring diaries ; Using a non-wearable electronic monitoring device	Use; Track (tracked)	No	Did not characterize	Higher engagement, positive adherence/SM outcome(s)	Not assessed	No	No	--
Oser 2019	United States	Other: Propensity matched controlled trial	Mental health condition	Adult	909	Mental health management	Patient	Mobile app (Smartphone or tablet)	User login data retrieved from app or website; Number or proportion of intervention program modules completed within app/website	Engagement; Use	No	>1 due to multiple measurement and/or analytic approaches	Moderate engagement, positive adherence/SM outcome(s)	Decreased	Yes	No	--
Pagan-Ortiz 2019	United States	Non-randomized experimental	Human immunodeficiency virus	Adult	21	Taking medicine (including using inhalers)	Patient	Text messaging	Qualitative interview	Acceptability; Reading; Other: receiving	No	Did not characterize	Not assessed	Not assessed	No	No	--
Pagoto 2021	United States	Randomized controlled trial	Overweight/obesity	Adult	64	Diet	Patient	Mobile app (Smartphone or tablet); Website or web portal not within a mobile app	User login data retrieved from app or website; Manual user data entry in app/website-based self-monitoring diaries ; Interacting via chats, phone calls, or social media posts	Use; Data	No	Did not characterize	Not assessed	Not assessed	Yes	Yes	Yes
Palermo 2020	United States	Randomized controlled trial	Chronic pain	Pediatric	143	Symptom control (includes pain management)	Patient; Caregiver	Mobile app (Smartphone or tablet)	User login data retrieved from app or website; Number or proportion of intervention program modules completed within app/website	Engagement	No	>1 due to multiple measurement and/or analytic approaches	Higher engagement, positive adherence/SM outcome(s)	Not assessed	No	Yes	--
Patel 2019	United States	Randomized controlled trial	Overweight/obesity	Adult	105	Diet	Patient	Mobile app (Smartphone or tablet); Email	User login data retrieved from app or website; Participant-reported survey	Engagement	Yes	High	>1 due to multiple measurement and/or analytic approaches	Decreased	No	Yes	--
Perski 2021	United States	Other: Secondary analysis of the intervention group from an RCT	Substance use	Adult	1313	Drug and/or alcohol use/abuse	Patient	Mobile app (Smartphone or tablet)	User login data retrieved from app or website; Manual user data entry in app/website-based self-monitoring diaries	Engagement	No	>1 due to multiple measurement and/or analytic approaches	Higher engagement, positive adherence/SM outcome(s)	Not assessed	Yes	No	--
Phillips 2021	United States	Non-randomized experimental	Sickle cell disease	Pediatric	120	Taking medicine (including using inhalers); Symptom control (includes pain management); General self management and lifestyle modifications	Patient; Caregiver; Healthcare provider	Mobile app (Smartphone or tablet)	User login data retrieved from app or website; Qualitative interview	Adoption; Implementation; Maintenance	No	High	Not assessed	Decreased	No	No	--
Poort 2021	United States	Non-randomized experimental	Cancer	Adult	25	Mental health management; Stress management and emotional coping	Patient	Mobile app (Smartphone or tablet)	User login data retrieved from app or website; Number or proportion of intervention program modules completed within app/website; Qualitative interview	Engagement; Use	Yes	Low	Not assessed	Not assessed	Yes	Yes	Yes
Prasad 2021	United States	Non-randomized experimental	Overweight/obesity	Adult	50	Diet	Patient	Mobile app (Smartphone or tablet)	Manual user data entry in app/website-based self-monitoring diaries	Adherence	No	>1 due to multiple measurement and/or analytic approaches	No association	Decreased	Yes	Yes	Yes
Psihogios 2021	United States	Randomized controlled trial	Cancer	Pediatric	110	Taking medicine (including using inhalers); Diet; Exercise; Sleep; Drug and/or alcohol use/abuse; General self management and lifestyle modifications	Patient	Mobile app (Smartphone or tablet)	User login data retrieved from app or website; Qualitative interview	Engagement; Acceptability	Yes	>1 due to multiple measurement and/or analytic approaches	Not assessed	Not assessed	No	No	--
Rabbi 2018	United States	Non-randomized experimental	Chronic pain	Adult	10	Exercise; Symptom control (includes pain management)	Patient	Mobile app (Smartphone or tablet)	User login data retrieved from app or website; Manual user data entry in app/website-based self-monitoring diaries	Acceptability; Feasibility; Use	No	Did not characterize	Not assessed	Decreased	No	No	--
Ramsey 2021	United States	Randomized controlled trial	Human immunodeficiency virus	Adult	53	Taking medicine (including using inhalers); Clinic or lab attendance	Patient; Healthcare provider	Mobile app (Smartphone or tablet)	User login data retrieved from app or website; Response to text messages or push notifications; Qualitative interview; Interacting via chats, phone calls, or social media posts	Acceptability; Feasibility; Use	No	High	Not assessed	Not assessed	No	No	--
Reading 2018	United States	Other: Qualitative	Cardiac condition	Adult	21	Symptom control (includes pain management); Other health outcome monitoring (other than blood glucose or blood pressure monitoring)	Patient	Mobile app (Smartphone or tablet); Non-wearable monitoring device (e.g., bluetooth-enabled device such as a pill bottle, blood pressure monitor, glucometer, or scale)	User login data retrieved from app or website; Qualitative interview	Engagement	No	>1 due to multiple measurement and/or analytic approaches	Not assessed	Not assessed	Yes	Yes	Yes
Redfern 2020	Australia	Randomized controlled trial	Cardiac condition	Adult	934	Taking medicine (including using inhalers); Blood pressure monitoring; Diet; Exercise; Drug and/or alcohol use/abuse; General self management and lifestyle modifications	Patient; Healthcare provider	Mobile app (Smartphone or tablet); Text messaging; Video webconferencing or telephone; Website or web portal not within a mobile app; Email	User login data retrieved from app or website	Use; Adoption; Login	No	>1 due to multiple measurement and/or analytic approaches	Not assessed	Not assessed	Yes	No	--
Reyes 2020	United States	Non-randomized experimental	Mental health condition	Adult	23	Mental health management	Patient	Mobile app (Smartphone or tablet); Text messaging; Video webconferencing or telephone	User login data retrieved from app or website; Number or proportion of intervention program modules completed within app/website	Use	No	Did not characterize	Not assessed	No change	No	Yes	--
Rico 2017	Brazil	Non-randomized experimental	Cancer	Adult	16	Diet; Exercise; Clinic or lab attendance; Symptom control (includes pain management); Stress management and emotional coping	Patient	Mobile app (Smartphone or tablet); Text messaging	Participant-reported survey	Adherence; Perceptions	No	Did not characterize	Not assessed	Not assessed	No	No	--
Rizvi 2016	United States	Non-randomized experimental	Mental health condition	Adult	16	Mental health management	Patient	Mobile app (Smartphone or tablet); Text messaging	User login data retrieved from app or website; Number or proportion of intervention program modules completed within app/website	Use	No	>1 due to multiple measurement and/or analytic approaches	>1 due to multiple measurement and/or analytic approaches	Decreased	No	No	--
RodriguezHermosa 2020	Spain	Non-randomized experimental	Chronic obstructive pulmonary disease	Adult	116	Taking medicine (including using inhalers); Symptom control (includes pain management); Disease knowledge and education; Other: use of health care resources	Patient	Mobile app (Smartphone or tablet)	Manual user data entry in app/website-based self-monitoring diaries	Compliance	Yes	>1 due to multiple measurement and/or analytic approaches	Not assessed	Decreased	No	Yes	--
Rohricht 2021	United Kingdom	Randomized controlled trial	Mental health condition	Adult	65	Mental health management	Patient	Text messaging	Response to text messages or push notifications; Qualitative interview	Engagement; Acceptability; Adherence; Experiences	No	Did not characterize	Not assessed	Not assessed	No	No	--
Rosenberger 2017	United States	Randomized controlled trial	Solid organ transplant	Adult	182	Taking medicine (including using inhalers); Clinic or lab attendance; Other health outcome monitoring (other than blood glucose or blood pressure monitoring)	Patient	Mobile app (Smartphone or tablet)	Manual user data entry in app/website-based self-monitoring diaries	Self-monitoring	No	>1 due to multiple measurement and/or analytic approaches	>1 due to multiple measurement and/or analytic approaches	Not assessed	No	No	--
Ross 2020	United States	Non-randomized experimental	Chronic pain	Adult	253	Symptom control (includes pain management)	Patient	Mobile app (Smartphone or tablet)	Manual user data entry in app/website-based self-monitoring diaries	Acceptability; Feasibility; Tolerability; Other: effectiveness	Yes	>1 due to multiple measurement and/or analytic approaches	Lower engagement, positive adherence/SM outcome(s)	Not assessed	No	Yes	--
Rudolf 2019	Germany	Non-randomized experimental	Cystic fibrosis	Pediatric	27	Taking medicine (including using inhalers); Other health outcome monitoring (other than blood glucose or blood pressure monitoring)	Patient; Healthcare provider	Mobile app (Smartphone or tablet)	Participant-reported survey	Use	No	>1 due to multiple measurement and/or analytic approaches	No association	Decreased	No	No	--
Rygh 2021	Sweden	Non-randomized experimental	Urinary incontinence	Adult	24602	Symptom control (includes pain management)	Patient	Mobile app (Smartphone or tablet)	Participant-reported survey	Use	No	>1 due to multiple measurement and/or analytic approaches	Not assessed	Not assessed	No	Yes	--
Saberi 2021	United States	Non-randomized experimental	Human immunodeficiency virus	Adult	79	Taking medicine (including using inhalers); General self management and lifestyle modifications	Patient; Healthcare provider	Mobile app (Smartphone or tablet)	User login data retrieved from app or website	Feasibility	No	High	Not assessed	Not assessed	Yes	No	--
Santiago-Torres 2021	United States	Randomized controlled trial	Substance use	Adult	554	Drug and/or alcohol use/abuse	Patient	Mobile app (Smartphone or tablet)	User login data retrieved from app or website	Engagement	No	High	Not assessed	Not assessed	No	No	--
Santiago-Torres 2021	United States	Randomized controlled trial	Substance use	Adult	169	Drug and/or alcohol use/abuse	Patient	Mobile app (Smartphone or tablet)	User login data retrieved from app or website	Engagement	No	High	Not assessed	Not assessed	No	No	--
Schlosser 2017	United States	Non-randomized experimental	Mental health condition	Adult	36	Mental health management	Patient	Mobile app (Smartphone or tablet)	User login data retrieved from app or website; Number or proportion of intervention program modules completed within app/website; Interacting via chats, phone calls, or social media posts	Feasibility	No	High	Higher engagement, positive adherence/SM outcome(s)	Not assessed	No	No	--
Schnall 2018	United States	Randomized controlled trial	Human immunodeficiency virus	Adult	90	Symptom control (includes pain management); Mental health management	Patient	Mobile app (Smartphone or tablet)	User login data retrieved from app or website	Use	No	Did not characterize	Not assessed	Not assessed	No	Yes	--
Schneider 2020	United States	Other: Qualitative	Asthma	Pediatric	20	Taking medicine (including using inhalers); Other health outcome monitoring (other than blood glucose or blood pressure monitoring)	Patient	Mobile app (Smartphone or tablet); Non-wearable monitoring device (e.g., bluetooth-enabled device such as a pill bottle, blood pressure monitor, glucometer, or scale)	Qualitative interview	Experiences; Login; Access	No	Did not characterize	Not assessed	Not assessed	No	No	--
Scott 2020	United States	Randomized controlled trial	Substance use	Adult	401	Drug and/or alcohol use/abuse	Patient	Mobile app (Smartphone or tablet)	Response to text messages or push notifications	Use	No	Did not characterize	>1 due to multiple measurement and/or analytic approaches	Decreased	No	No	--
Selter 2018	United States	Non-randomized experimental	Chronic pain	Adult	93	Symptom control (includes pain management)	Patient	Mobile app (Smartphone or tablet)	User login data retrieved from app or website; Manual user data entry in app/website-based self-monitoring diaries ; Interacting via chats, phone calls, or social media posts	Engagement; Compliance	No	High	Not assessed	Not assessed	Yes	Yes	Yes
Seng 2018	United States	Non-randomized experimental	Migraine or headache	Adult	1561	Symptom control (includes pain management)	Patient	Mobile app (Smartphone or tablet)	Manual user data entry in app/website-based self-monitoring diaries	Adherence	Yes	>1 due to multiple measurement and/or analytic approaches	Not assessed	Not assessed	Yes	No	--
Serlachius 2019	New Zealand	Randomized controlled trial	Gout	Adult	72	Taking medicine (including using inhalers); Clinic or lab attendance; Symptom control (includes pain management); General self management and lifestyle modifications	Patient	Mobile app (Smartphone or tablet)	Participant-reported survey	Engagement	Yes	High	Not assessed	Not assessed	No	Yes	--
Serper 2020	United States	Randomized controlled trial	Solid organ transplant	Adult	127	Exercise	Patient	Text messaging; Wearable monitoring device (e.g., Fitbit, Garmin, actigraph); Website or web portal not within a mobile app; Financial incentive tied to use of the technology or meeting mHealth intervention goals	Response to text messages or push notifications; Wearing an electronic monitoring device	Engagement; Fidelity	No	High	Not assessed	No change	No	Yes	--
Shaw 2020	United States	Non-randomized experimental	Type 2 diabetes	Adult	60	Blood glucose monitoring; Exercise; Weight management outside diet and exercise	Patient; Healthcare provider	Mobile app (Smartphone or tablet); Text messaging; Non-wearable monitoring device (e.g., bluetooth-enabled device such as a pill bottle, blood pressure monitor, glucometer, or scale); Wearable monitoring device (e.g., Fitbit, Garmin, actigraph)	Response to text messages or push notifications; Wearing an electronic monitoring device; Using a non-wearable electronic monitoring device	Engagement	Yes	>1 due to multiple measurement and/or analytic approaches	Not assessed	Decreased	No	Yes	--
Shebib 2019	United States	Randomized controlled trial	Chronic pain	Adult	177	Symptom control (includes pain management)	Patient	Mobile app (Smartphone or tablet); Wearable monitoring device (e.g., Fitbit, Garmin, actigraph)	User login data retrieved from app or website; Number or proportion of intervention program modules completed within app/website; Using a non-wearable electronic monitoring device; Interacting via chats, phone calls, or social media posts	Engagement	No	High	Not assessed	Not assessed	Yes	Yes	Yes
Shingleton 2016	United States	Non-randomized experimental	Mental health condition	Adult	12	Mental health management	Patient	Mobile app (Smartphone or tablet); Text messaging	Manual user data entry in app/website-based self-monitoring diaries	Feasibility; Completion	No	High	Not assessed	Not assessed	No	No	--
Siengsukon 2021	United States	Randomized controlled trial	Multiple sclerosis and insomnia	Adult	20	Sleep	Patient	Mobile app (Smartphone or tablet); Video webconferencing or telephone	Number or proportion of intervention program modules completed within app/website	Adherence	No	>1 due to multiple measurement and/or analytic approaches	Not assessed	Not assessed	No	No	--
Signal 2020	New Zealand	Other: Secondary analysis of the intervention group from an RCT	Combined diabetes type sample	Adult	215	General self management and lifestyle modifications	Patient	Website or web portal not within a mobile app	User login data retrieved from app or website; Manual user data entry in app/website-based self-monitoring diaries ; Qualitative interview	Use	No	>1 due to multiple measurement and/or analytic approaches	Not assessed	Decreased	Yes	No	--
Slepian 2020	Canada	Non-randomized experimental	Chronic pain	Adult	119	Symptom control (includes pain management)	Patient	Mobile app (Smartphone or tablet)	Manual user data entry in app/website-based self-monitoring diaries	Completion; Retention	Yes	>1 due to multiple measurement and/or analytic approaches	Not assessed	Decreased	Yes	No	--
Spring 2017	United States	Randomized controlled trial	Overweight/obesity	Adult	96	Diet; Exercise; Weight management outside diet and exercise	Patient	Mobile app (Smartphone or tablet); Wearable monitoring device (e.g., Fitbit, Garmin, actigraph); Video webconferencing or telephone; Financial incentive tied to use of the technology or meeting mHealth intervention goals	Manual user data entry in app/website-based self-monitoring diaries ; Wearing an electronic monitoring device	Adherence	Yes	Did not characterize	Higher engagement, positive adherence/SM outcome(s)	Not assessed	No	No	--
Steare 2020	United Kingdom	Randomized controlled trial	Mental health condition	Adult	40	Mental health management	Patient; Healthcare provider	Mobile app (Smartphone or tablet)	User login data retrieved from app or website	Acceptability; Use	Yes	Low	Not assessed	Decreased	No	Yes	--
Steinert 2020	Germany	Non-randomized experimental	Lipid metabolism disorders	Adult	100	Taking medicine (including using inhalers); Exercise; Weight management outside diet and exercise	Patient	Mobile app (Smartphone or tablet)	Participant-reported survey	Use	Yes	>1 due to multiple measurement and/or analytic approaches	Higher engagement, positive adherence/SM outcome(s)	Decreased	No	No	--
St-Jules 2021	United States	Randomized controlled trial	Patients undergoing hemodialysis	Adult	40	Taking medicine (including using inhalers); Diet	Patient	Mobile app (Smartphone or tablet); Email; Other: educational videos	Manual user data entry in app/website-based self-monitoring diaries	Adherence	Yes	>1 due to multiple measurement and/or analytic approaches	Not assessed	Decreased	Yes	Yes	Yes
Stolz 2018	Switzerland	Randomized controlled trial	Mental health condition	Adult	150	Mental health management	Patient	Mobile app (Smartphone or tablet)	User login data retrieved from app or website	Use	No	Did not characterize	Not assessed	Decreased	No	Yes	--
Strauss 2021	United Kingdom	Non-randomized experimental	Mental health condition	Adult	54	Mental health management	Patient	Mobile app (Smartphone or tablet); Video webconferencing or telephone	Number or proportion of intervention program modules completed within app/website; Qualitative interview; Interacting via chats, phone calls, or social media posts	Acceptability; Retention	Yes	>1 due to multiple measurement and/or analytic approaches	Higher engagement, positive adherence/SM outcome(s)	Not assessed	Yes	No	--
Stubbins 2018	United States	Non-randomized experimental	Cancer	Adult	33	Taking medicine (including using inhalers); Exercise; Sleep; Mental health management; General self management and lifestyle modifications	Patient; Healthcare provider	Mobile app (Smartphone or tablet)	User login data retrieved from app or website	Adherence; Use	No	Did not characterize	Higher engagement, positive adherence/SM outcome(s)	Not assessed	Yes	Yes	Yes
Su 2020	China	Non-randomized experimental	Type 2 diabetes	Adult	98	Taking medicine (including using inhalers); Blood glucose monitoring; Diet; Exercise; General self management and lifestyle modifications	Patient	Mobile app (Smartphone or tablet)	User login data retrieved from app or website	Use; Adoption	No	>1 due to multiple measurement and/or analytic approaches	Higher engagement, positive adherence/SM outcome(s)	Not assessed	Yes	No	--
SundstrÃ¶m 2016	Sweden	Randomized controlled trial	Substance use	Adult	80	Drug and/or alcohol use/abuse	Patient; Healthcare provider	Text messaging; Website or web portal not within a mobile app; Email	Number or proportion of intervention program modules completed within app/website; Manual user data entry in app/website-based self-monitoring diaries ; Interacting via chats, phone calls, or social media posts	Use	No	Did not characterize	Not assessed	Not assessed	No	No	--
Swendeman 2021	United States	Non-randomized experimental	Substance use	Adult	22	Drug and/or alcohol use/abuse	Patient	Text messaging; Video webconferencing or telephone; Website or web portal not within a mobile app	Response to text messages or push notifications; Qualitative interview; Interacting via chats, phone calls, or social media posts	Satisfaction; Participation; Experience	No	Did not characterize	Not assessed	Not assessed	No	No	--
Talboom-Kamp 2017	the Netherlands	Randomized controlled trial	Chronic obstructive pulmonary disease	Adult	215	General self management and lifestyle modifications	Patient; Healthcare provider	Video webconferencing or telephone; Website or web portal not within a mobile app	User login data retrieved from app or website	Use	Yes	>1 due to multiple measurement and/or analytic approaches	Not assessed	Decreased	No	No	--
Talboom-Kamp 2017	the Netherlands	Randomized controlled trial	Patients with long-term indication for anticoagulants	Adult	247	Taking medicine (including using inhalers)	Patient; Healthcare provider	Website or web portal not within a mobile app	User login data retrieved from app or website	Use	No	Did not characterize	Not assessed	Decreased	No	No	--
Talboom-Kamp 2019	the Netherlands	Non-randomized experimental	Chronic obstructive pulmonary disease	Adult	123	General self management and lifestyle modifications	Patient; Healthcare provider	Website or web portal not within a mobile app	User login data retrieved from app or website; Number or proportion of intervention program modules completed within app/website	Use; Other: attrition	No	>1 due to multiple measurement and/or analytic approaches	Not assessed	Decreased	No	No	--
Tighe 2017	Australia	Randomized controlled trial	Mental health condition	Pediatric	61	Mental health management	Patient	Mobile app (Smartphone or tablet)	Number or proportion of intervention program modules completed within app/website	Adherence; Use	No	Did not characterize	Not assessed	Not assessed	No	No	--
Tincopa 2021	United States	Non-randomized experimental	Nonalcoholic fatty liver disease	Adult	40	Exercise	Patient	Mobile app (Smartphone or tablet); Wearable monitoring device (e.g., Fitbit, Garmin, actigraph); Video webconferencing or telephone; Email	Wearing an electronic monitoring device	Feasibility; Adherence	Yes	High	>1 due to multiple measurement and/or analytic approaches	Decreased	No	Yes	--
Tombor 2019	United Kingdom	Randomized controlled trial	Substance use	Adult	565	Drug and/or alcohol use/abuse	Patient	Mobile app (Smartphone or tablet)	User login data retrieved from app or website; Manual user data entry in app/website-based self-monitoring diaries	Engagement	No	Low	Not assessed	Not assessed	No	No	--
Tsui 2021	United States	Randomized controlled trial	Substance use	Adult	78	Taking medicine (including using inhalers); Drug and/or alcohol use/abuse	Patient; Healthcare provider	Mobile app (Smartphone or tablet)	Submitting videos via app	Adherence; Compliance	No	Low	No association	Not assessed	Yes	Yes	Yes
Tu 2021	Taiwan	Other: Retrospective study	Combined diabetes type sample	Adult	2036	Taking medicine (including using inhalers); Blood glucose monitoring; Diet; Exercise	Patient; Healthcare provider	Mobile app (Smartphone or tablet); Website or web portal not within a mobile app	User login data retrieved from app or website	Retention	No	>1 due to multiple measurement and/or analytic approaches	Higher engagement, positive adherence/SM outcome(s)	Not assessed	No	No	--
Turner-McGrievy 2017	United States	Randomized controlled trial	Overweight/obesity	Adult	81	Diet; Weight management outside diet and exercise	Patient	Wearable monitoring device (e.g., Fitbit, Garmin, actigraph); Other: podcasts, computer software	Wearing an electronic monitoring device; Other: downloading podcasts	Login; Track (tracked)	No	Did not characterize	Higher engagement, positive adherence/SM outcome(s)	Not assessed	Yes	Yes	No
VanBlarigan 2019	United States	Randomized controlled trial	Cancer	Adult	42	Exercise	Patient	Text messaging; Wearable monitoring device (e.g., Fitbit, Garmin, actigraph); Website or web portal not within a mobile app	Response to text messages or push notifications; Wearing an electronic monitoring device	Feasibility; Response	No	Did not characterize	Not assessed	Decreased	No	No	--
VanBlarigan 2020	United States	Randomized controlled trial	Cancer	Adult	50	Diet	Patient	Text messaging; Video webconferencing or telephone; Website or web portal not within a mobile app	User login data retrieved from app or website; Response to text messages or push notifications; Manual user data entry in app/website-based self-monitoring diaries	Feasibility; Adherence	Yes	>1 due to multiple measurement and/or analytic approaches	Not assessed	Decreased	Yes	No	--
VanTiem 2021	United States	Other: Qualitative	Mental health condition	Adult	21	Taking medicine (including using inhalers); Mental health management	Patient	Text messaging	Qualitative interview	Use; Other: integrate	No	Did not characterize	Not assessed	Not assessed	No	No	--
Vorrink 2017	the Netherlands	Other: Secondary analysis of the intervention group from an RCT	Chronic obstructive pulmonary disease	Adult	60	Exercise	Patient; Healthcare provider	Mobile app (Smartphone or tablet); Text messaging; Website or web portal not within a mobile app	User login data retrieved from app or website; Interacting via chats, phone calls, or social media posts	Use	No	High	Not assessed	Not assessed	No	Yes	--
Wadensten 2021	Sweden	Randomized controlled trial	Urinary incontinence	Adult	123	Symptom control (includes pain management)	Patient	Mobile app (Smartphone or tablet)	Participant-reported survey	Adherence; Other: performance	No	High	Not assessed	Not assessed	No	No	--
Ware 2019	Canada	Non-randomized experimental	Cardiac condition	Adult	232	Blood pressure monitoring; Weight management outside diet and exercise	Patient	Mobile app (Smartphone or tablet); Non-wearable monitoring device (e.g., bluetooth-enabled device such as a pill bottle, blood pressure monitor, glucometer, or scale)	Manual user data entry in app/website-based self-monitoring diaries ; Using a non-wearable electronic monitoring device; Qualitative interview	Adherence; Other: offboarding	Yes	Did not characterize	Not assessed	Decreased	Yes	Yes	Yes
Waselewski 2021	United States	Non-randomized experimental	Substance use	Adult	25	Drug and/or alcohol use/abuse	Patient; Healthcare provider	Mobile app (Smartphone or tablet)	User login data retrieved from app or website; Response to text messages or push notifications; Interacting via chats, phone calls, or social media posts	Use	No	Did not characterize	Not assessed	Not assessed	No	No	--
Watterson 2018	United States	Non-randomized experimental	Type 2 diabetes	Adult	210	Taking medicine (including using inhalers); Blood glucose monitoring; Blood pressure monitoring; Diet; Exercise; Mental health management	Patient	Text messaging	Response to text messages or push notifications; Qualitative interview	Experience; Response	No	>1 due to multiple measurement and/or analytic approaches	Higher engagement, positive adherence/SM outcome(s)	Not assessed	No	No	--
Wei 2021	United States	Randomized controlled trial	Cardiac condition	Adult	28	Exercise; Symptom control (includes pain management); Weight management outside diet and exercise	Patient	Mobile app (Smartphone or tablet); Non-wearable monitoring device (e.g., bluetooth-enabled device such as a pill bottle, blood pressure monitor, glucometer, or scale)	User login data retrieved from app or website; Participant-reported survey	Feasibility	No	Did not characterize	Higher engagement, positive adherence/SM outcome(s)	Not assessed	No	No	--
Werner-Seidler 2019	Australia	Non-randomized experimental	Sleep disturbance or insomnia	Pediatric	50	Sleep	Patient	Mobile app (Smartphone or tablet)	User login data retrieved from app or website; Participant-reported survey	Adherence; Uptake	No	>1 due to multiple measurement and/or analytic approaches	Not assessed	Not assessed	Yes	No	--
Wright 2018	United States	Non-randomized experimental	Cancer	Adult	10	Exercise; Symptom control (includes pain management); Other health outcome monitoring (other than blood glucose or blood pressure monitoring)	Patient	Mobile app (Smartphone or tablet); Wearable monitoring device (e.g., Fitbit, Garmin, actigraph)	Manual user data entry in app/website-based self-monitoring diaries ; Wearing an electronic monitoring device	Feasibility; Adherence	No	Did not characterize	Not assessed	Increased	Yes	Yes	Yes
Xu 2020	United States	Randomized controlled trial	Type 2 diabetes	Adult	65	Blood glucose monitoring	Patient; Healthcare provider	Text messaging; Video webconferencing or telephone	Response to text messages or push notifications; Interacting via chats, phone calls, or social media posts	Engagement; Response	No	High	>1 due to multiple measurement and/or analytic approaches	Increased	Yes	No	--
Yanez 2020	United States	Randomized controlled trial	Cancer	Adult	80	Taking medicine (including using inhalers); Symptom control; Stress management and emotional coping	Patient	Mobile app (Smartphone or tablet); Video webconferencing or telephone	User login data retrieved from app or website	Feasibility; Use	Yes	Low	Not assessed	Not assessed	Yes	Yes	Yes
Yang 2020	South Korea	Randomized controlled trial	Type 2 diabetes	Adult	247	Blood glucose monitoring; Blood pressure monitoring; Weight management outside diet and exercise; Disease knowledge and education	Patient; Healthcare provider	Mobile app (Smartphone or tablet); Non-wearable monitoring device (e.g., bluetooth-enabled device such as a pill bottle, blood pressure monitor, glucometer, or scale); Video webconferencing or telephone	Using a non-wearable electronic monitoring device	Compliance	No	>1 due to multiple measurement and/or analytic approaches	Higher engagement, positive adherence/SM outcome(s)	Not assessed	Yes	Yes	Yes
Yang 2020	United States	Non-randomized experimental	Type 2 diabetes	Adult	60	Blood glucose monitoring; Exercise; Weight management outside diet and exercise	Patient	Mobile app (Smartphone or tablet); Non-wearable monitoring device (e.g., bluetooth-enabled device such as a pill bottle, blood pressure monitor, glucometer, or scale); Wearable monitoring device (e.g., Fitbit, Garmin, actigraph)	Wearing an electronic monitoring device; Using a non-wearable electronic monitoring device	Engagement	Yes	>1 due to multiple measurement and/or analytic approaches	Not assessed	>1 directions reported due to multiple measures and/or analytic approaches	Yes	No	--
Yang 2021	South Korea	Non-randomized experimental	Cancer	Adult	36	Diet; Exercise	Patient	Mobile app (Smartphone or tablet)	Manual user data entry in app/website-based self-monitoring diaries ; Interacting via chats, phone calls, or social media posts	Compliance;Data	No	>1 due to multiple measurement and/or analytic approaches	>1 due to multiple measurement and/or analytic approaches	Decreased	No	No	--
Yen 2019	United States	Non-randomized experimental	Mental health condition	Pediatric	20	Mental health management	Patient	Text messaging; Video webconferencing or telephone	Response to text messages or push notifications	Response	No	High	Not assessed	Not assessed	No	No	--
Yingling 2019	United States	Non-randomized experimental	Type 2 diabetes	Adult	21	Blood glucose monitoring; Diet; Exercise	Patient	Mobile app (Smartphone or tablet); Non-wearable monitoring device (e.g., bluetooth-enabled device such as a pill bottle, blood pressure monitor, glucometer, or scale); Wearable monitoring device (e.g., Fitbit, Garmin, actigraph)	Manual user data entry in app/website-based self-monitoring diaries ; Wearing an electronic monitoring device; Using a non-wearable electronic monitoring device; Qualitative interview	User experience; Use; Login	No	Did not characterize	Not assessed	Not assessed	No	Yes	--
Yoo 2021	South Korea	Non-randomized experimental	Cardiac condition	Adult	56	Taking medicine (including using inhalers); Diet; Exercise; Clinic or lab attendance; Other: infection control, coping with an emergency	Patient; Healthcare provider	Mobile app (Smartphone or tablet)	User login data retrieved from app or website; Qualitative interview	Satisfaction; Use; Experience	No	>1 due to multiple measurement and/or analytic approaches	Not assessed	Not assessed	No	No	--
You 2017	Taiwan	Non-randomized experimental	Substance use	Adult	38	Drug and/or alcohol use/abuse	Patient	Mobile app (Smartphone or tablet); Non-wearable monitoring device (e.g., bluetooth-enabled device such as a pill bottle, blood pressure monitor, glucometer, or scale)	User login data retrieved from app or website; Number or proportion of intervention program modules completed within app/website; Using a non-wearable electronic monitoring device	Adherence	No	>1 due to multiple measurement and/or analytic approaches	Higher engagement, positive adherence/SM outcome(s)	Not assessed	Yes	No	--
Young 2018	Australia	Non-randomized experimental	Overweight/obesity; Mental health condition	Adult	209	Diet; Exercise; Weight management outside diet and exercise	Patient	Mobile app (Smartphone or tablet); Text messaging; Wearable monitoring device (e.g., Fitbit, Garmin, actigraph); Website or web portal not within a mobile app	Participant-reported survey	Engagement	No	Did not characterize	Not assessed	Not assessed	No	Yes	--
Zaslavsky 2019	United States	Non-randomized experimental	Osteoarthritis and disturbed sleep	Adult	24	Sleep	Patient	Text messaging; Wearable monitoring device (e.g., Fitbit, Garmin, actigraph); Video webconferencing or telephone; Website or web portal not within a mobile app	Wearing an electronic monitoring device	Wear (wore)	No	High	Not assessed	No change	No	No	--
Zeng 2016	United States	Non-randomized experimental	Substance use	Adult	84	Drug and/or alcohol use/abuse	Patient	Mobile app (Smartphone or tablet)	Number or proportion of intervention program modules completed within app/website	Adherence	No	>1 due to multiple measurement and/or analytic approaches	Higher engagement, positive adherence/SM outcome(s)	Not assessed	Yes	Yes	Yes
Zeng 2020	China	Other: Secondary analysis of the intervention group from an RCT	Human immunodeficiency virus	Adult	150	Mental health management	Patient	Video webconferencing or telephone; Website or web portal not within a mobile app; Financial incentive tied to use of the technology or meeting mHealth intervention goals	User login data retrieved from app or website	Engagement; Completion	Yes	Medium	>1 due to multiple measurement and/or analytic approaches	>1 directions reported due to multiple measures and/or analytic approaches	No	No	--
Zha 2020	United States	Randomized controlled trial	Hypertension	Adult	30	Blood pressure monitoring	Patient; Healthcare provider	Mobile app (Smartphone or tablet); Non-wearable monitoring device (e.g., bluetooth-enabled device such as a pill bottle, blood pressure monitor, glucometer, or scale)	Using a non-wearable electronic monitoring device	Adherence	No	High	Not assessed	Not assessed	No	No	--
Zhang 2018	United States	Randomized controlled trial	Type 1 diabetes	Pediatric	48	Blood glucose monitoring; General self management and lifestyle modifications	Patient; Caregiver	Text messaging	Response to text messages or push notifications	Engagement	No	>1 due to multiple measurement and/or analytic approaches	>1 due to multiple measurement and/or analytic approaches	Decreased	Yes	Yes	Yes
Zhang 2019	China	Randomized controlled trial	Combined diabetes type sample	Adult	234	Taking medicine (including using inhalers); Blood glucose monitoring; Diet; Exercise; Disease knowledge and education	Patient; Healthcare provider	Mobile app (Smartphone or tablet); Non-wearable monitoring device (e.g., bluetooth-enabled device such as a pill bottle, blood pressure monitor, glucometer, or scale); Video webconferencing or telephone	User login data retrieved from app or website; Manual user data entry in app/website-based self-monitoring diaries ; Interacting via chats, phone calls, or social media posts	Use	No	Did not characterize	Not assessed	Decreased	No	Yes	--
Zhang 2020	China	Other: Retrospective study	Type 2 diabetes	Adult	5011	Taking medicine (including using inhalers); Blood glucose monitoring; Exercise; Disease knowledge and education	Patient	Non-wearable monitoring device (e.g., bluetooth-enabled device such as a pill bottle, blood pressure monitor, glucometer, or scale); Website or web portal not within a mobile app	Number or proportion of intervention program modules completed within app/website; Using a non-wearable electronic monitoring device	Completion; Self-monitoring	No	>1 due to multiple measurement and/or analytic approaches	Higher engagement, positive adherence/SM outcome(s)	Not assessed	Yes	No	--
Zhang 2021	China	Other: Retrospective study	Type 2 diabetes	Adult	6582	Blood glucose monitoring; Disease knowledge and education	Patient	Non-wearable monitoring device (e.g., bluetooth-enabled device such as a pill bottle, blood pressure monitor, glucometer, or scale); Website or web portal not within a mobile app	Number or proportion of intervention program modules completed within app/website; Using a non-wearable electronic monitoring device	Use	No	Did not characterize	Not assessed	Not assessed	No	No	--
Zheng 2019	China	Randomized controlled trial	Cardiac condition	Adult	822	Taking medicine (including using inhalers); Blood pressure monitoring; Diet; Exercise; Drug and/or alcohol use/abuse; Disease knowledge and education	Patient	Text messaging	Participant-reported survey	Acceptability; Feasibility	No	High	Not assessed	Not assessed	No	No	--

## Sheet: Reference List
References for Manuscripts Included in the Final Systematic Review
1	Achtyes ED, Ben-Zeev D, Luo Z, et al. Off-hours use of a smartphone intervention to extend support for individuals with schizophrenia spectrum disorders recently discharged from a psychiatric hospital. Schizophr Res. 2019;206. doi:10.1016/j.schres.2018.11.026
2	Adams ZW, Sieverdes JC, Brunner-Jackson B, et al. Meditation Smartphone application effects on prehypertensive adults’ blood pressure: Dose-response feasibility trial. Health Psychol. 2018;37(9). doi:10.1037/hea0000584
3	Agarwal G, Gaber J, Richardson J, et al. Pilot randomized controlled trial of a complex intervention for diabetes self-management supported by volunteers, technology, and interprofessional primary health care teams. Pilot Feasibility Stud. 2019;5(1). doi:10.1186/s40814-019-0504-8
4	Agarwal P, Mukerji G, Desveaux L, et al. Mobile App for Improved Self-Management of Type 2 Diabetes: Multicenter Pragmatic Randomized Controlled Trial. JMIR MHealth UHealth. 2019;7(1). doi:10.2196/10321
5	Agboola S, Jethwani K, Lopez L, Searl M, O’Keefe S, Kvedar J. Text to move: A randomized controlled trial of a text-messaging program to improve physical activity behaviors in patients with type 2 diabetes mellitus. J Med Internet Res. 2016;18(11). doi:10.2196/jmir.6439
6	Aharonovich E, Stohl M, Cannizzaro D, Hasin D. HealthCall delivered via smartphone to reduce co-occurring drug and alcohol use in HIV-infected adults: A randomized pilot trial. J Subst Abuse Treat. 2017;83. doi:10.1016/j.jsat.2017.09.013
7	Amorim AB, Pappas E, Simic M, et al. Integrating Mobile-health, health coaching, and physical activity to reduce the burden of chronic low back pain trial (IMPACT): a pilot randomised controlled trial. BMC Musculoskelet Disord. 2019;20(1). doi:10.1186/s12891-019-2454-y
8	Angellotti E, Wong JB, Pierce A, Hescott B, Pittas AG. Combining Wireless Technology and Behavioral Economics to Engage Patients (WiBEEP) with cardiometabolic disease: a pilot study. Pilot Feasibility Stud. 2019;5. doi:10.1186/s40814-019-0395-8
9	Anzaldo-Campos MC, Contreras S, Vargas-Ojeda A, Menchaca-Diaz R, Fortmann A, Philis-Tsimikas A. Dulce Wireless Tijuana: A Randomized Control Trial Evaluating the Impact of Project Dulce and Short-Term Mobile Technology on Glycemic Control in a Family Medicine Clinic in Northern Mexico. Diabetes Technol Ther. 2016;18(4). doi:10.1089/dia.2015.0283
10	Arean PA, Hallgren KA, Jordan JT, et al. The Use and Effectiveness of Mobile Apps for Depression: Results From a Fully Remote Clinical Trial. J Med Internet Res. 2016;18(12). doi:10.2196/jmir.6482
11	Arnold C, Williams A, Thomas N. Engaging with a web-based psychosocial intervention for psychosis: Qualitative study of user experiences. JMIR Ment Health. 2020;7(6). doi:10.2196/16730
12	Ashford MT, Olander EK, Rowe H, Fisher JR, Ayers S. Feasibility and Acceptability of a Web-Based Treatment with Telephone Support for Postpartum Women With Anxiety: Randomized Controlled Trial. JMIR Ment Health. 2018;5(2). doi:10.2196/mental.9106
13	Athilingam P, Jenkins B, Johansson M, Labrador M. A Mobile Health Intervention to Improve Self-Care in Patients With Heart Failure: Pilot Randomized Control Trial. JMIR Cardio. 2017;1(2). doi:10.2196/cardio.7848
14	Babbage DR, van Kessel K, Drown J, et al. MS Energize: Field trial of an app for self-management of fatigue for people with multiple sclerosis. Internet Interv. 2019;18. doi:10.1016/j.invent.2019.100291
15	Bailey JF, Agarwal V, Zheng P, et al. Digital care for chronic musculoskeletal pain: 10,000 participant longitudinal cohort study. J Med Internet Res. 2020;22(5). doi:10.2196/18250
16	Batch BC, Spratt SE, Blalock DV, et al. General Behavioral Engagement and Changes in Clinical and Cognitive Outcomes of Patients with Type 2 Diabetes Using the Time2Focus Mobile App for Diabetes Education: Pilot Evaluation. J Med Internet Res. 2021;23(1). doi:10.2196/17537
17	Belanger HG, Toyinbo P, Barrett B, King E, Sayer NA. Concussion coach for postconcussive symptoms: a randomized, controlled trial of a smartphone application with Afghanistan and Iraq war Veterans. Clin Neuropsychol. Published online 2021. doi:10.1080/13854046.2021.1936188
18	Ben-Zeev D, Brian RM, Jonathan G, et al. Mobile Health (mHealth) Versus Clinic-Based Group Intervention for People With Serious Mental Illness: A Randomized Controlled Trial. Psychiatr Serv. 2018;69(9). doi:10.1176/appi.ps.201800063
19	Bennell K, Nelligan RK, Schwartz S, et al. Behavior change text messages for home exercise adherence in knee osteoarthritis: Randomized trial. J Med Internet Res. 2020;22(9). doi:10.2196/21749
20	Bentley CL, Otesile O, Bacigalupo R, et al. Feasibility study of portable technology for weight loss and HbA1c control in type 2 diabetes. BMC Med Inform Decis Mak. 2016;16. doi:10.1186/s12911-016-0331-2
21	Bentley CL, Powell L, Potter S, et al. The Use of a Smartphone App and an Activity Tracker to Promote Physical Activity in the Management of Chronic Obstructive Pulmonary Disease: Randomized Controlled Feasibility Study. JMIR MHealth UHealth. 2020;8(6). doi:10.2196/16203
22	Benzo RP, Kramer KM, Hoult JP, Anderson PM, Begue IM, Seifert SJ. Development and feasibility of a home pulmonary rehabilitation program with health coaching. Respir Care. 2018;63(2). doi:10.4187/respcare.05690
23	Berry DL, Blonquist TM, Nayak MM, Grenon N, Momani TG, McCleary NJ. Self-Care Support for Patients with Gastrointestinal Cancer: iCancerHealth. Appl Clin Inform. 2018;9(4). doi:10.1055/s-0038-1675810
24	Bhatia A, Kara J, Janmohamed T, et al. User Engagement and Clinical Impact of the Manage My Pain App in Patients With Chronic Pain: A Real-World, Multi-site Trial. JMIR MHealth UHealth. 2021;9(3). doi:10.2196/26528
25	Birney AJ, Gunn R, Russell JK, Ary DV. MoodHacker Mobile Web App With Email for Adults to Self-Manage Mild-to-Moderate Depression: Randomized Controlled Trial. JMIR MHealth UHealth. 2016;4(1). doi:10.2196/mhealth.4231
26	Blonigen DM, Harris-Olenak B, Kuhn E, Timko C, Humphreys K, Smith JS. Using Peers to Increase Veterans’ Engagement in a Smartphone Application for Unhealthy Alcohol Use: A Pilot Study of Acceptability and Utility. Psychol Addict Behav. 2021;35(7). doi:10.1037/adb0000598
27	Boal AL, Abroms LC, Simmens S, Graham AL, Carpenter KM. Combined Quitline Counseling and Text Messaging for Smoking Cessation: A Quasi-Experimental Evaluation. Nicotine Tob Res. 2016;18(5). doi:10.1093/ntr/ntv249
28	Bobrow K, Farmer AJ, Springer D, et al. Mobile Phone Text Messages to Support Treatment Adherence in Adults With High Blood Pressure (SMS-Text Adherence Support [StAR]): A Single-Blind, Randomized Trial. Circulation. 2016;133(6). doi:10.1161/CIRCULATIONAHA.115.017530
29	Boer L, Bischoff E, van der Heijden M, et al. A Smart Mobile Health Tool Versus a Paper Action Plan to Support Self-Management of Chronic Obstructive Pulmonary Disease Exacerbations: Randomized Controlled Trial. JMIR MHealth UHealth. 2019;7(10). doi:10.2196/14408
30	Boettcher J, Magnusson K, Marklund A, et al. Adding a smartphone app to internet-based self-help for social anxiety: A randomized controlled trial. Comput Hum Behav. 2018;87. doi:10.1016/j.chb.2018.04.052
31	Boisseau CL, Schwartzman CM, Lawton J, Mancebo MC. App-guided exposure and response prevention for obsessive compulsive disorder: an open pilot trial. Cogn Behav Ther. 2017;46(6). doi:10.1080/16506073.2017.1321683
32	Bonar EE, Cunningham RM, Sweezea EC, Blow FC, Drislane LE, Walton MA. Piloting a brief intervention plus mobile boosters for drug use among emerging adults receiving emergency department care. Drug Alcohol Depend. 2021;221. doi:10.1016/j.drugalcdep.2021.108625
33	Bonato M, Turrini F, De Zan V, et al. A Mobile Application for Exercise Intervention in People Living with HIV. Med Sci Sports Exerc. 2020;52(2). doi:10.1249/MSS.0000000000002125
34	Boon M, Calvo-Lerma J, Claes I, et al. Use of a mobile application for self-management of pancreatic enzyme replacement therapy is associated with improved gastro-intestinal related quality of life in children with Cystic Fibrosis. J Cyst Fibros. 2020;19(4). doi:10.1016/j.jcf.2020.04.001
35	Børøsund E, Varsi C, Clark MM, et al. Pilot testing an app-based stress management intervention for cancer survivors. Transl Behav Med. 2020;10(3). doi:10.1093/tbm/ibz062
36	Bradway M, Pfuhl G, Joakimsen R, Ribu L, Grottland A, Arsand E. Analysing mHealth usage logs in RCTs: Explaining participants’ interactions with type 2 diabetes self-management tools. PLoS ONE Electron Resour. 2018;13(8). doi:10.1371/journal.pone.0203202
37	Bricker JB, Copeland W, Mull KE, et al. Single-arm trial of the second version of an acceptance & commitment therapy smartphone application for smoking cessation. Drug Alcohol Depend. 2017;170. doi:10.1016/j.drugalcdep.2016.10.029
38	Bricker JB, Levin M, Lappalainen R, Mull K, Sullivan B, Santiago-Torres M. Mechanisms of Smartphone Apps for Cigarette Smoking Cessation: Results of a Serial Mediation Model From the iCanQuit Randomized Trial. JMIR MHealth UHealth. 2021;9(11). doi:10.2196/32847
39	Bricker JB, Watson NL, Mull KE, Sullivan BM, Heffner JL. Efficacy of Smartphone Applications for Smoking Cessation: A Randomized Clinical Trial. JAMA Intern Med. 2020;180(11). doi:10.1001/jamainternmed.2020.4055
40	Britto MT, Rohan JM, Dodds CM, Byczkowski TL. A Randomized Trial of User-Controlled Text Messaging to Improve Asthma Outcomes: A Pilot Study. Clin Pediatr (Phila). 2017;56(14). doi:10.1177/0009922816684857
41	Browne S, Kechadi MT, O’Donnell S, et al. Mobile health apps in pediatric obesity treatment: Process outcomes from a feasibility study of a multicomponent intervention. JMIR MHealth UHealth. 2020;8(7). doi:10.2196/16925
42	Bucci S, Barrowclough C, Ainsworth J, et al. Actissist: Proof-of-Concept Trial of a Theory-Driven Digital Intervention for Psychosis. Schizophr Bull. 2018;44(5). doi:10.1093/schbul/sby032
43	Bughin F, Bui G, Ayoub B, et al. Impact of a Mobile Telerehabilitation Solution on Metabolic Health Outcomes and Rehabilitation Adherence in Patients With Obesity: Randomized Controlled Trial. JMIR MHealth UHealth. 2021;9(12). doi:10.2196/28242
44	Buis LR, Roberson DN, Kadri R, et al. Understanding the Feasibility, Acceptability, and Efficacy of a Clinical Pharmacist-led Mobile Approach (BPTrack) to Hypertension Management: Mixed Methods Pilot Study. J Med Internet Res. 2020;22(8). doi:10.2196/19882
45	Buscemi J, Buitrago D, Iacobelli F, et al. Feasibility of a Smartphone-based pilot intervention for Hispanic breast cancer survivors: a brief report. Transl Behav Med. 2019;9(4). doi:10.1093/tbm/iby058
46	Butryn ML, Martinelli MK, Crane NT, et al. Counselor Surveillance of Digital Self-Monitoring Data: A Pilot Randomized Controlled Trial. Obesity. 2020;28(12). doi:10.1002/oby.23015
47	Canan CE, Waselewski ME, Waldman ALD, et al. Long term impact of PositiveLinks: Clinic-deployed mobile technology to improve engagement with HIV care. PLoS ONE Electron Resour. 2020;15(1). doi:10.1371/journal.pone.0226870
48	Cartujano-Barrera F, Peña-Vargas CI, Arana-Chicas E, et al. Decídetexto: Feasibility and acceptability of a mobile smoking cessation intervention in Puerto Rico. Int J Environ Res Public Health. 2021;18(4). doi:10.3390/ijerph18041379
49	Cartujano-Barrera F, Rodriguez-Bolanos R, Arana-Chicas E, et al. Enhancing nicotine replacement therapy usage and adherence through a mobile intervention: Secondary data analysis of a single-arm feasibility study in Mexico. Tob Induc Dis. 2020;18. doi:10.18332/tid/120076
50	Castensoe-Seidenfaden P, Husted GR, Jensen AK, et al. Testing a Smartphone App (Young with Diabetes) to Improve Self-Management of Diabetes Over 12 Months: Randomized Controlled Trial. JMIR MHealth UHealth. 2018;6(6). doi:10.2196/mhealth.9487
51	Cedars A, Blackmore C. Use of a disease-specific mobile health application in the care of adults with congenital heart disease. Bayl Univ Med Cent Proc. 2019;32(3). doi:10.1080/08998280.2019.1613865
52	Chavez K, Palfai TP. Feasibility of a Mobile Messaging-Enhanced Brief Intervention for High Risk Heavy Drinking MSM: A Pre-Pilot Study. Alcohol Treat Q. 2020;38(1). doi:10.1080/07347324.2019.1653240
53	Chen J, Kaye L, Tuffli M, et al. Passive Monitoring of Short-Acting Beta-Agonist Use via Digital Platform in Patients With Chronic Obstructive Pulmonary Disease: Quality Improvement Retrospective Analysis. JMIR Form Res. 2019;3(4). doi:10.2196/13286
54	Cho H, Flynn G, Saylor M, Gradilla M, Schnall R. Use of the FITT framework to understand patients’ experiences using a real-time medication monitoring pill bottle linked to a mobile-based HIV self-management app: A qualitative study. Int J Med Inf. 2019;131. doi:10.1016/j.ijmedinf.2019.08.009
55	Cho H, Porras T, Baik D, Beauchemin M, Schnall R. Understanding the predisposing, enabling, and reinforcing factors influencing the use of a mobile-based HIV management app: A real-world usability evaluation. Int J Med Inf. 2018;117. doi:10.1016/j.ijmedinf.2018.06.007
56	Choi SA, Lim K, Baek H, et al. Impact of mobile health application on data collection and self-management of epilepsy. Epilepsy Behav. 2021;119. doi:10.1016/j.yebeh.2021.107982
57	Clements MA, Staggs VS. A Mobile App for Synchronizing Glucometer Data: Impact on Adherence and Glycemic Control among Youths with Type 1 Diabetes in Routine Care. J Diabetes Sci Technol. 2017;11(3). doi:10.1177/1932296817691302
58	Coorey G, Peiris D, Scaria A, et al. An Internet-Based Intervention for Cardiovascular Disease Management Integrated With Primary Care Electronic Health Records: Mixed Methods Evaluation of Implementation Fidelity and User Engagement. J Med Internet Res. 2021;23(4). doi:10.2196/25333
59	Cote J, Rouleau G, Ramirez-Garcia MP, Auger P, Thomas R, Leblanc J. Effectiveness of a Web-Based Intervention to Support Medication Adherence Among People Living With HIV: Web-Based Randomized Controlled Trial. JMIR Public Health Surveill. 2020;6(2). doi:10.2196/17733
60	Coughlin LN, Nahum-Shani I, Philyaw-Kotov ML, et al. Developing an Adaptive Mobile Intervention to Address Risky Substance Use Among Adolescents and Emerging Adults: Usability Study. JMIR MHealth UHealth. 2021;9(1). doi:10.2196/24424
61	Crafoord MT, Fjell M, Sundberg K, Nilsson M, Langius-Eklof A. Engagement in an Interactive App for Symptom Self-Management during Treatment in Patients With Breast or Prostate Cancer: Mixed Methods Study. J Med Internet Res. 2020;22(8). doi:10.2196/17058
62	Crane D, Garnett C, Michie S, West R, Brown J. A smartphone app to reduce excessive alcohol consumption: Identifying the effectiveness of intervention components in a factorial randomised control trial. Sci Rep. 2018;8(1). doi:10.1038/s41598-018-22420-8
63	Creary S, Chisolm D, Stanek J, Hankins J, O’Brien SH. Electronic Hydroxyurea Adherence: A Multidimensional Electronic Adherence Intervention That Improves Hydroxyurea Adherence in Children With Sickle Cell Disease. JMIR MHealth UHealth. 2019;7(8). doi:10.2196/13452
64	Dahne J, Collado A, Lejuez CW, et al. Pilot randomized controlled trial of a Spanish-language Behavioral Activation mobile app (Aptivate!) for the treatment of depressive symptoms among united states Latinx adults with limited English proficiency. J Affect Disord. 2019;250. doi:10.1016/j.jad.2019.03.009
65	Dahne J, Lejuez CW, Diaz VA, et al. Pilot Randomized Trial of a Self-Help Behavioral Activation Mobile App for Utilization in Primary Care. Behav Ther. 2019;50(4). doi:10.1016/j.beth.2018.12.003
66	Davies EH, Fieggen K, Wilmshurst J, Anyanwu O, Burman RJ, Komarzynski S. Demonstrating the feasibility of digital health to support pediatric patients in South Africa. Epilepsia Open. 2021;6(4). doi:10.1002/epi4.12527
67	Davis SR, Peters D, Calvo RA, Sawyer SM, Foster JM, Smith LD. A consumer designed smartphone app for young people with asthma: pilot of engagement and acceptability. J Asthma. 2021;58(2). doi:10.1080/02770903.2019.1680997
68	Davoudi A, Lee NS, Chivers C, et al. Patient interaction phenotypes with an automated remote hypertension monitoring program and their association with blood pressure control: Observational study. J Med Internet Res. 2020;22(12). doi:10.2196/22493
69	Dawson J, Campbell KL, Craig JC, et al. A Text Messaging Intervention for Dietary Behaviors for People Receiving Maintenance Hemodialysis: A Feasibility Study of KIDNEYTEXT. Am J Kidney Dis. 2021;78(1). doi:10.1053/j.ajkd.2020.11.015
70	de Jong M, van der Meulen-de Jong A, Romberg-Camps M, et al. Development and Feasibility Study of a Telemedicine Tool for All Patients with IBD: MyIBDcoach. Inflamm Bowel Dis. 2017;23(4). doi:10.1097/MIB.0000000000001034
71	de la Vega R, Ritterband L, Palermo TM. Assessing Digital Health Implementation for a Pediatric Chronic Pain Intervention: Comparing the RE-AIM and BIT Frameworks Against Real-World Trial Data and Recommendations for Future Studies. J Med Internet Res. 2020;22(9). doi:10.2196/19898
72	DeFulio A, Devoto A, Traxler H, et al. Smartphone-based incentives for promoting adherence to antiretroviral therapy: A randomized controlled trial. Prev Med Rep. 2021;21. doi:10.1016/j.pmedr.2021.101318
73	Desteghe L, Kluts K, Vijgen J, et al. The Health Buddies App as a Novel Tool to Improve Adherence and Knowledge in Atrial Fibrillation Patients: A Pilot Study. JMIR MHealth UHealth. 2017;5(7). doi:10.2196/mhealth.7420
74	Desveaux L, Shaw J, Saragosa M, et al. A Mobile App to Improve Self-Management of Individuals With Type 2 Diabetes: Qualitative Realist Evaluation. J Med Internet Res. 2018;20(3). doi:10.2196/jmir.8712
75	Dietrich JE, Yee DL, Santos XM, et al. Assessment of an Electronic Intervention in Young Women with Heavy Menstrual Bleeding. J Pediatr Adolesc Gynecol. 2017;30(2). doi:10.1016/j.jpag.2016.10.006
76	Dillingham R, Ingersoll K, Flickinger TE, et al. PositiveLinks: A Mobile Health Intervention for Retention in HIV Care and Clinical Outcomes with 12-Month Follow-Up. AIDS Patient Care STDs. 2018;32(6). doi:10.1089/apc.2017.0303
77	Dombrowski SU, McDonald M, van der Pol M, et al. Game of Stones: feasibility randomised controlled trial of how to engage men with obesity in text message and incentive interventions for weight loss. BMJ Open. 2020;10(2). doi:10.1136/bmjopen-2019-032653
78	Downs DS, Savage JS, Rivera DE, et al. Adaptive, behavioral intervention impact on weight gain, physical activity, energy intake, and motivational determinants: results of a feasibility trial in pregnant women with overweight/obesity. J Behav Med. 2021;44(5). doi:10.1007/s10865-021-00227-9
79	Dunn CG, Turner-McGrievy GM, Wilcox S, Hutto B. Dietary Self-Monitoring Through Calorie Tracking but Not Through a Digital Photography App Is Associated with Significant Weight Loss: The 2SMART Pilot Study-A 6-Month Randomized Trial. J Acad Nutr Diet. 2019;119(9). doi:10.1016/j.jand.2019.03.013
80	Dyal N, McAssey K, Agarwal G. Evaluation of a Computerized Self-Management Tool for Children with Type 1 Diabetes: A Pilot Project. Can J Diabetes. 2017;41(2). doi:10.1016/j.jcjd.2016.09.021
81	Eaton C, Comer M, Pruette C, Psoter K, Riekert K. Text Messaging Adherence Intervention for Adolescents and Young Adults with Chronic Kidney Disease: Pilot Randomized Controlled Trial and Stakeholder Interviews. J Med Internet Res. 2020;22(8). doi:10.2196/19861
82	Ellis TD, Cavanaugh JT, DeAngelis T, et al. Comparative Effectiveness of mHealth-Supported Exercise Compared With Exercise Alone for People With Parkinson Disease: Randomized Controlled Pilot Study. Phys Ther. 2019;99(2). doi:10.1093/ptj/pzy131
83	Escobar-Viera C, Zhou Z, Morano JP, et al. The Florida Mobile Health Adherence Project for People Living With HIV (FL-mAPP): Longitudinal Assessment of Feasibility, Acceptability, and Clinical Outcomes. JMIR MHealth UHealth. 2020;8(1). doi:10.2196/14557
84	Fedele DA, Thomas JG, McConville A, et al. Using Mobile Health to Improve Asthma Self-Management in Early Adolescence: A Pilot Randomized Controlled Trial. J Adolesc Health. 2021;69(6). doi:10.1016/j.jadohealth.2021.06.011
85	Ferrante JM, Devine KA, Bator A, et al. Feasibility and potential efficacy of commercial mHealth/eHealth tools for weight loss in African American breast cancer survivors: Pilot randomized controlled trial. Transl Behav Med. 2020;10(4). doi:10.1093/tbm/iby124
86	Fogarty AS, Proudfoot J, Whittle EL, et al. Preliminary Evaluation of a Brief Web and Mobile Phone Intervention for Men With Depression: Men’s Positive Coping Strategies and Associated Depression, Resilience, and Work and Social Functioning. JMIR Ment Health. 2017;4(3). doi:10.2196/mental.7769
87	Forbes G, Newton S, Cantalapiedra Calvete C, et al. MEMPHIS: a smartphone app using psychological approaches for women with chronic pelvic pain presenting to gynaecology clinics: a randomised feasibility trial. BMJ Open. 2020;10(3). doi:10.1136/bmjopen-2019-030164
88	Forman EM, Goldstein SP, Crochiere RJ, et al. Randomized controlled trial of OnTrack, a just-in-time adaptive intervention designed to enhance weight loss. Transl Behav Med. 2019;9(6). doi:10.1093/tbm/ibz137
89	Garofalo R, Kuhns L, Hotton A, Johnson A, Muldoon A, Rice D. A Randomized Controlled Trial of Personalized Text Message Reminders to Promote Medication Adherence Among HIV-Positive Adolescents and Young Adults. AIDS Behav. 2016;20(5). doi:10.1007/s10461-015-1192-x
90	Gazit T, Gutman M, Beatty AL. Assessment of Hypertension Control among Adults Participating in a Mobile Technology Blood Pressure Self-management Program. JAMA Netw Open. 2021;4(10). doi:10.1001/jamanetworkopen.2021.27008
91	Gentili C, Zetterqvist V, Rickardsson J, Holmström L, Simons LE, Wicksell RK. ACTsmart: Guided Smartphone-Delivered Acceptance and Commitment Therapy for Chronic Pain-A Pilot Trial. Pain Med Malden Mass. 2021;22(2). doi:10.1093/pm/pnaa360
92	Gimbel RW, Rennert LM, Crawford P, et al. Enhancing Patient Activation and Self-Management Activities in Patients With Type 2 Diabetes Using the US Department of Defense Mobile Health Care Environment: Feasibility Study. J Med Internet Res. 2020;22(5). doi:10.2196/17968
93	Gire N, Caton N, McKeown M, et al. “Care co-ordinator in my pocket”: a feasibility study of mobile assessment and therapy for psychosis (TechCare). BMJ Open. 2021;11(11). doi:10.1136/bmjopen-2020-046755
94	Godersky ME, Klein JW, Merrill JO, et al. Acceptability and Feasibility of a Mobile Health Application for Video Directly Observed Therapy of Buprenorphine for Opioid Use Disorders in an Office-based Setting. J Addict Med. 2020;14(4). doi:10.1097/ADM.0000000000000608
95	Godino JG, Golaszewski NM, Norman GJ, et al. Text messaging and brief phone calls for weight loss in overweight and obese English- and Spanish-speaking adults: A 1-year, parallel-group, randomized controlled trial. PLoS Med Public Libr Sci. 2019;16(9). doi:10.1371/journal.pmed.1002917
96	Gordon JS, Armin J, D. Hingle M, et al. Development and evaluation of the See Me Smoke-Free multi-behavioral mHealth app for women smokers. Transl Behav Med. 2017;7(2). doi:10.1007/s13142-017-0463-7
97	Gordon K, Dainty KN, Steele Gray C, et al. Experiences of Complex Patients With Telemonitoring in a Nurse-Led Model of Care: Multimethod Feasibility Study. JMIR Nurs. 2020;3(1). doi:10.2196/22118
98	Goyal S, Nunn CA, Rotondi M, et al. A Mobile App for the Self-Management of Type 1 Diabetes Among Adolescents: A Randomized Controlled Trial. JMIR MHealth UHealth. 2017;5(6). doi:10.2196/mhealth.7336
99	Greer JA, Jacobs JM, Pensak N, et al. Randomized Trial of a Smartphone Mobile App to Improve Symptoms and Adherence to Oral Therapy for Cancer. J Natl Compr Canc Netw. 2020;18(2). doi:10.6004/jnccn.2019.7354
100	Guarino H, Acosta M, Marsch LA, Xie H, Aponte-Melendez Y. A mixed-methods evaluation of the feasibility, acceptability, and preliminary efficacy of a mobile intervention for methadone maintenance clients. Psychol Addict Behav. 2016;30(1). doi:10.1037/adb0000128
101	Guo X, Gu X, Jiang J, et al. A Hospital-Community-Family-Based Telehealth Program for Patients With Chronic Heart Failure: Single-Arm, Prospective Feasibility Study. JMIR MHealth UHealth. 2019;7(12). doi:10.2196/13229
102	Guthrie NL, Berman MA, Edwards KL, et al. Achieving Rapid Blood Pressure Control With Digital Therapeutics: Retrospective Cohort and Machine Learning Study. JMIR Cardio. 2019;3(1). doi:10.2196/13030
103	Haas K, Martin A, Park KT. Text Message Intervention (TEACH) Improves Quality of Life and Patient Activation in Celiac Disease: A Randomized Clinical Trial. J Pediatr. 2017;185. doi:10.1016/j.jpeds.2017.02.062
104	Hammond AS, Sweeney MM, Chikosi TU, Stitzer ML. Digital delivery of a contingency management intervention for substance use disorder: A feasibility study with DynamiCare Health. J Subst Abuse Treat. 2021;126. doi:10.1016/j.jsat.2021.108425
105	Han A, Min SI, Ahn S, et al. Mobile medication manager application to improve adherence with immunosuppressive therapy in renal transplant recipients: A randomized controlled trial. PLoS ONE Electron Resour. 2019;14(11). doi:10.1371/journal.pone.0224595
106	Hardcastle SJ, Jimenez-Castuera R, Maxwell-Smith C, Bulsara MK, Hince D. Fitbit wear-time and patterns of activity in cancer survivors throughout a physical activity intervention and follow-up: Exploratory analysis from a randomised controlled trial. PLoS ONE. 2020;15(10 October). doi:10.1371/journal.pone.0240967
107	Harzand A, Witbrodt B, Davis-Watts ML, et al. Feasibility of a Smartphone-enabled Cardiac Rehabilitation Program in Male Veterans With Previous Clinical Evidence of Coronary Heart Disease. Am J Cardiol. 2018;122(9). doi:10.1016/j.amjcard.2018.07.028
108	Heale LD, Dover S, Goh YI, Maksymiuk VA, Wells GD, Feldman BM. A wearable activity tracker intervention for promoting physical activity in adolescents with juvenile idiopathic arthritis: a pilot study. Pediatr Rheumatol Online J. 2018;16(1). doi:10.1186/s12969-018-0282-5
109	Hébert ET, Ra CK, Alexander AC, et al. A mobile just-in-time adaptive intervention for smoking cessation: Pilot randomized controlled trial. J Med Internet Res. 2020;22(3). doi:10.2196/16907
110	Heminger CL, Boal AL, Zumer M, Abroms LC. Text2Quit: an analysis of participant engagement in the mobile smoking cessation program. Am J Drug Alcohol Abuse. 2016;42(4). doi:10.3109/00952990.2016.1149591
111	Herbec A, Brown J, Shahab L, West R, Raupach T. Pragmatic randomised trial of a smartphone app (NRT2Quit) to improve effectiveness of nicotine replacement therapy in a quit attempt by improving medication adherence: results of a prematurely terminated study. Trials Electron Resour. 2019;20(1). doi:10.1186/s13063-019-3645-4
112	Herbert LJ, Collier S, Stern A, Monaghan M, Streisand R. A pilot test of the Self-Management and Research Technology project: A text message-based diabetes self-management program for adolescents. J Child Health Care. 2016;20(4). doi:10.1177/1367493515603829
113	Hightow-Weidman L, Muessig KE, Egger JR, Vecchio A, Platt A. Epic Allies: A Gamified Mobile App to Improve Engagement in HIV Care and Antiretroviral Adherence among Young Men Who have Sex with Men. AIDS Behav. 2021;25(8). doi:10.1007/s10461-021-03222-y
114	Hightow-Weidman L, Muessig K, Knudtson K, et al. A Gamified Smartphone App to Support Engagement in Care and Medication Adherence for HIV-Positive Young Men Who Have Sex With Men (AllyQuest): Development and Pilot Study. JMIR Public Health Surveill. 2018;4(2). doi:10.2196/publichealth.8923
115	Hilliard ME, Cao VT, Eshtehardi SS, et al. Type 1 Doing Well: Pilot Feasibility and Acceptability Study of a Strengths-Based mHealth App for Parents of Adolescents with Type 1 Diabetes. Diabetes Technol Ther. 2020;22(11). doi:10.1089/dia.2020.0048
116	Himelhoch S, Kreyenbuhl J, Palmer-Bacon J, Chu M, Brown C, Potts W. Pilot feasibility study of Heart2HAART: a smartphone application to assist with adherence among substance users living with HIV. AIDS Care. 2017;29(7). doi:10.1080/09540121.2016.1259454
117	Hoffman V, Soderstrom L, Samuelsson E. Self-management of stress urinary incontinence via a mobile app: two-year follow-up of a randomized controlled trial. Acta Obstet Gynecol Scand. 2017;96(10). doi:10.1111/aogs.13192
118	Hommel KA, Carmody J, Hershey AD, et al. Digital Therapeutic Self-Management Intervention in Adolescents With Migraine: Feasibility and Preliminary Efficacy of “Migraine Manager.” Headache. 2020;60(6). doi:10.1111/head.13805
119	Hood AM, Nwankwo C, Walton A, et al. Mobile health use predicts self-efficacy and self-management in adolescents with sickle cell disease. Transl Behav Med. 2021;11(10). doi:10.1093/tbm/ibab041
120	Horner GN, Agboola S, Jethwani K, Tan-McGrory A, Lopez L. Designing Patient-Centered Text Messaging Interventions for Increasing Physical Activity Among Participants With Type 2 Diabetes: Qualitative Results From the Text to Move Intervention. JMIR MHealth UHealth. 2017;5(4). doi:10.2196/mhealth.6666
121	Horvath KJ, Lammert S, MacLehose RF, Danh T, Baker JV, Carrico AW. A Pilot Study of a Mobile App to Support HIV Antiretroviral Therapy Adherence Among Men Who Have Sex with Men Who Use Stimulants. AIDS Behav. 2019;23(11). doi:10.1007/s10461-019-02597-3
122	Huang Z, Tan E, Lum E, Sloot P, Boehm BO, Car J. A Smartphone App to Improve Medication Adherence in Patients With Type 2 Diabetes in Asia: Feasibility Randomized Controlled Trial. JMIR MHealth UHealth. 2019;7(9). doi:10.2196/14914
123	Huberty JL, Green J, Puzia ME, et al. Testing a mindfulness meditation mobile app for the treatment of sleep-related symptoms in adults with sleep disturbance: A randomized controlled trial. PLoS ONE. 2021;16(1 January). doi:10.1371/journal.pone.0244717
124	Huh U, Tak YJ, Song S, et al. Feedback on Physical Activity Through a Wearable Device Connected to a Mobile Phone App in Patients With Metabolic Syndrome: Pilot Study. JMIR MHealth UHealth. 2019;7(6). doi:10.2196/13381
125	Hunt M, Miguez S, Dukas B, Onwude O, White S. Efficacy of Zemedy, a Mobile Digital Therapeutic for the Self-management of Irritable Bowel Syndrome: Crossover Randomized Controlled Trial. JMIR MHealth UHealth. 2021;9(5). doi:10.2196/26152
126	Huo X, Krumholz HM, Bai X, et al. Effects of Mobile Text Messaging on Glycemic Control in Patients With Coronary Heart Disease and Diabetes Mellitus: A Randomized Clinical Trial. Circ Cardiovasc Qual Outcomes. 2019;12(9). doi:10.1161/CIRCOUTCOMES.119.005805
127	Hutchesson MJ, Tan CY, Morgan P, Callister R, Collins C. Enhancement of Self-Monitoring in a Web-Based Weight Loss Program by Extra Individualized Feedback and Reminders: Randomized Trial. J Med Internet Res. 2016;18(4). doi:10.2196/jmir.4100
128	Irizarry T, Allen M, Suffoletto BP, et al. Development and Preliminary Feasibility of an Automated Hypertension Self-Management System. Am J Med. 2018;131(9). doi:10.1016/j.amjmed.2018.04.038
129	Ivanova E, Lindner P, Ly KH, et al. Guided and unguided Acceptance and Commitment Therapy for social anxiety disorder and/or panic disorder provided via the Internet and a smartphone application: A randomized controlled trial. J Anxiety Disord. 2016;44. doi:10.1016/j.janxdis.2016.09.012
130	Jacome C, Almeida R, Pereira AM, et al. Feasibility and Acceptability of an Asthma App to Monitor Medication Adherence: Mixed Methods Study. JMIR MHealth UHealth. 2021;9(5). doi:10.2196/26442
131	Jaimini U, Thirunarayan K, Kalra M, Venkataraman R, Kadariya D, Sheth A. “How Is My Child’s Asthma?” Digital Phenotype and Actionable Insights for Pediatric Asthma. JMIR Pediatr Parent. 2018;1(2). doi:10.2196/11988
132	Jamison RN, Mei A, Ross EL. Longitudinal trial of a smartphone pain application for chronic pain patients: Predictors of compliance and satisfaction. J Telemed Telecare. 2018;24(2). doi:10.1177/1357633X16679049
133	Johansson M, Berman AH, Sinadinovic K, Lindner P, Hermansson U, Andréasson S. Effects of internet-based cognitive behavioral therapy for harmful alcohol use and alcohol dependence as self-help or with therapist guidance: Three-armed randomized trial. J Med Internet Res. 2021;23(11). doi:10.2196/29666
134	Jonassaint CR, Kang C, Prussien KV, et al. Feasibility of implementing mobile technology-delivered mental health treatment in routine adult sickle cell disease care. Transl Behav Med. 2018;10(1). doi:10.1093/tbm/iby107
135	Jonathan G, Carpenter-Song EA, Brian RM, Ben-Zeev D. Life with FOCUS: A qualitative evaluation of the impact of a smartphone intervention on people with serious mental illness. Psychiatr Rehabil J. 2019;42(2). doi:10.1037/prj0000337
136	Juarascio AS, Hunt RA, Lantz Lesser E, et al. Enhancing Integrative Cognitive-Affective Therapy with ecological momentary interventions: A pilot trial. Eur Eat Disord Rev. 2021;29(1). doi:10.1002/erv.2800
137	Kahlke F, Berger T, Schulz A, et al. Efficacy of an unguided internet-based self-help intervention for social anxiety disorder in university students: A randomized controlled trial. Int J Methods Psychiatr Res. 2019;28(2). doi:10.1002/mpr.1766
138	Kanera IM, Bolman CA, Willems RA, Mesters I, Lechner L. Lifestyle-related effects of the web-based Kanker Nazorg Wijzer (Cancer Aftercare Guide) intervention for cancer survivors: a randomized controlled trial. J Cancer Surviv. 2016;10(5). doi:10.1007/s11764-016-0535-6
139	Kanera IM, Willems RA, Bolman CA, et al. Use and Appreciation of a Tailored Self-Management eHealth Intervention for Early Cancer Survivors: Process Evaluation of a Randomized Controlled Trial. J Med Internet Res. 2016;18(8). doi:10.2196/jmir.5975
140	Kanera IM, Willems RA, Bolman CAW, Mesters I, Verboon P, Lechner L. Long-term effects of a web-based cancer aftercare intervention on moderate physical activity and vegetable consumption among early cancer survivors: A randomized controlled trial. Int J Behav Nutr Phys Act. 2017;14(1). doi:10.1186/s12966-017-0474-2
141	Kassavou A, A’Court CE, Chauhan J, et al. Assessing the acceptability of a text messaging service and smartphone app to support patient adherence to medications prescribed for high blood pressure: a pilot study. Pilot Feasibility Stud. 2020;6. doi:10.1186/s40814-020-00666-2
142	Kaushal T, Katz LEL, Joseph J, et al. A Text Messaging Intervention with Financial Incentive for Adolescents with Type 1 Diabetes. J Diabetes Sci Technol. Published online 2020. doi:10.1177/1932296820952786
143	Kauw D, Koole MAC, Winter MM, et al. Advantages of mobile health in the management of adult patients with congenital heart disease. Int J Med Inf. 2019;132. doi:10.1016/j.ijmedinf.2019.104011
144	Kay MC, Burroughs J, Askew S, Bennett GG, Armstrong S, Steinberg DM. Digital Weight Loss Intervention for Parents of Children Being Treated for Obesity: A Prospective Cohort Feasibility Trial. J Med Internet Res. 2018;20(12). doi:10.2196/11093
145	Kelechi TJ, Prentice MA, Mueller M, Madisetti M, Vertegel A. A Lower Leg Physical Activity Intervention for Individuals With Chronic Venous Leg Ulcers: Randomized Controlled Trial. JMIR MHealth UHealth. 2020;8(5). doi:10.2196/15015
146	Kenyon CC, Sundar KG, Gruschow SM, et al. Tailored medication adherence incentives for high-risk children with asthma: a pilot study. J Asthma. 2020;57(12). doi:10.1080/02770903.2019.1648503
147	Kim H, Faw M, Michaelides A. Mobile But Connected: Harnessing the Power of Self-Efficacy and Group Support for Weight Loss Success through mHealth Intervention. J Health Commun. 2017;22(5). doi:10.1080/10810730.2017.1296510
148	Kim MY, Lee SY, Jo EJ, et al. Feasibility of a smartphone application based action plan and monitoring in asthma. Asia Pac Allergy. 2016;6(3). doi:10.5415/apallergy.2016.6.3.174
149	King-Dowling S, Psihogios AM, Hill-Kayser C, et al. Acceptability and feasibility of survivorship care plans and an accompanying mobile health intervention for adolescent and young adult survivors of childhood cancer. Pediatr Blood Cancer. 2021;68(3). doi:10.1002/pbc.28884
150	Klausen SH, Andersen LL, Sondergaard L, et al. Effects of eHealth physical activity encouragement in adolescents with complex congenital heart disease: The PReVaiL randomized clinical trial. Int J Cardiol. 2016;221. doi:10.1016/j.ijcard.2016.07.092
151	Kliemann N, Croker H, Johnson F, Beeken RJ. Development of the Top Tips Habit-Based Weight Loss App and Preliminary Indications of Its Usage, Effectiveness, and Acceptability: Mixed-Methods Pilot Study. JMIR MHealth UHealth. 2019;7(5). doi:10.2196/12326
152	Kooij L, Vos PJE, Dijkstra A, van Harten WH. Effectiveness of a Mobile Health and Self-Management App for High-Risk Patients With Chronic Obstructive Pulmonary Disease in Daily Clinical Practice: Mixed Methods Evaluation Study. JMIR MHealth UHealth. 2021;9(2). doi:10.2196/21977
153	Koot D, Goh PSC, Lim RSM, et al. A Mobile Lifestyle Management Program (GlycoLeap) for People With Type 2 Diabetes: Single-Arm Feasibility Study. JMIR MHealth UHealth. 2019;7(5). doi:10.2196/12965
154	Korus M, Cruchley E, Calic M, et al. Assessing the acceptability and efficacy of teens taking charge: Transplant-A pilot randomized control trial. Pediatr Transplant. 2020;24(1). doi:10.1111/petr.13612
155	Kosse RC, Bouvy ML, Belitser SV, de Vries TW, van der Wal PS, Koster ES. Effective Engagement of Adolescent Asthma Patients With Mobile Health-Supporting Medication Adherence. JMIR MHealth UHealth. 2019;7(3). doi:10.2196/12411
156	Krishnakumar A, Verma R, Chawla R, et al. Evaluating glycemic control in patients of South Asian origin with type 2 diabetes using a digital therapeutic platform: Analysis of real-world data. J Med Internet Res. 2021;23(3). doi:10.2196/17908
157	Kubo A, Aghaee S, Kurtovich EM, et al. mHealth Mindfulness Intervention for Women with Moderate-to-Moderately-Severe Antenatal Depressive Symptoms: a Pilot Study Within an Integrated Health Care System. Mindfulness. Published online 2021. doi:10.1007/s12671-021-01606-8
158	Kumar S, Moseson H, Uppal J, Juusola JL. A Diabetes Mobile App With In-App Coaching From a Certified Diabetes Educator Reduces A1C for Individuals With Type 2 Diabetes. Diabetes Educ. 2018;44(3). doi:10.1177/0145721718765650
159	Lakshminarayana R, Wang D, Burn D, et al. Using a smartphone-based self-management platform to support medication adherence and clinical consultation in Parkinson’s disease. Npj Park Dis. 2017;3. doi:10.1038/s41531-016-0003-z
160	Lalloo C, Hundert A, Harris L, et al. Capturing Daily Disease Experiences of Adolescents With Chronic Pain: mHealth-Mediated Symptom Tracking. JMIR MHealth UHealth. 2019;7(1). doi:10.2196/11838
161	Lambert SD, Grover S, Laizner AM, et al. Adaptive web-based stress management programs among adults with a cardiovascular disease: A pilot Sequential Multiple Assignment Randomized Trial (SMART). Patient Educ Couns. Published online 2021. doi:10.1016/j.pec.2021.10.020
162	Leach CR, Hudson SV, Diefenbach MA, et al. Cancer health self-efficacy improvement in a randomized controlled trial. Cancer. 2021;20. doi:10.1002/cncr.33947
163	Lee H, Uhm KE, Cheong IY, et al. Patient Satisfaction with Mobile Health (mHealth) Application for Exercise Intervention in Breast Cancer Survivors. J Med Syst. 2018;42(12). doi:10.1007/s10916-018-1096-1
164	Lee KW, Kim HB, Lee SH, Ha HK. Changes in Weight and Health-Related Behavior Using Smartphone Applications in Patients With Colorectal Polyps. J Nutr Educ Behav. 2019;51(5). doi:10.1016/j.jneb.2019.02.002
165	Lee MK, Lee DY, Ahn HY, Park CY. A Novel User Utility Score for Diabetes Management Using Tailored Mobile Coaching: Secondary Analysis of a Randomized Controlled Trial. JMIR MHealth UHealth. 2021;9(2). doi:10.2196/17573
166	Lee SE, Park SK, Park YS, Kim KA, Choi HS, Oh SW. Effects of Short-Term Mobile Application Use on Weight Reduction for Patients with Type 2 Diabetes. J Obes Metab Syndr. 2021;08. doi:10.7570/jomes21047
167	Lefler LL, Rhoads SJ, Harris M, et al. Evaluating the Use of Mobile Health Technology in Older Adults With Heart Failure: Mixed-Methods Study. 24058297. 2018;1(2). doi:10.2196/12178
168	Leon N, Namadingo H, Cooper S, et al. Process evaluation of a brief messaging intervention to improve diabetes treatment adherence in sub-Saharan Africa. BMC Public Health. 2021;21(1). doi:10.1186/s12889-021-11552-8
169	Leonard S, Anderson LM, Jonassaint J, Jonassaint C, Shah N. Utilizing a Novel Mobile Health “selfie” Application to Improve Compliance to Iron Chelation in Pediatric Patients Receiving Chronic Transfusions. J Pediatr Hematol Oncol. 2017;39(3). doi:10.1097/MPH.0000000000000743
170	Levin JB, Sajatovic M, Rahman M, et al. Outcomes of Psychoeducation and a Text Messaging Adherence Intervention Among Individuals With Hypertension and Bipolar Disorder. Psychiatr Serv. 2019;70(7). doi:10.1176/appi.ps.201800482
171	Lewis S, Ainsworth J, Sanders C, et al. Smartphone-enhanced symptom management in psychosis: Open, randomized controlled trial. J Med Internet Res. 2020;22(8). doi:10.2196/17019
172	Loeckx M, Rabinovich RA, Demeyer H, et al. Smartphone-Based Physical Activity Telecoaching in Chronic Obstructive Pulmonary Disease: Mixed-Methods Study on Patient Experiences and Lessons for Implementation. JMIR MHealth UHealth. 2018;6(12). doi:10.2196/mhealth.9774
173	Lopez KE, Salvy SJ, Fink C, et al. Executive Functioning, Depressive Symptoms, and Intervention Engagement in a Sample of Adolescents Enrolled in a Weight Management Program. Child Obes. 2021;17(4). doi:10.1089/chi.2020.0334
174	Malte CA, Dulin PL, Baer JS, et al. Usability and Acceptability of a Mobile App for the Self-Management of Alcohol Misuse Among Veterans (Step Away): Pilot Cohort Study. JMIR MHealth UHealth. 2021;9(4). doi:10.2196/25927
175	Mamykina L, Heitkemper EM, Smaldone AM, et al. Structured scaffolding for reflection and problem solving in diabetes self-management: qualitative study of mobile diabetes detective. J Am Med Inform Assoc. 2016;23(1). doi:10.1093/jamia/ocv169
176	Mantani A, Kato T, Furukawa TA, et al. Smartphone Cognitive Behavioral Therapy as an Adjunct to Pharmacotherapy for Refractory Depression: Randomized Controlled Trial. J Med Internet Res. 2017;19(11). doi:10.2196/jmir.8602
177	Mayberry LS, Berg CA, Greevy RA, et al. Mixed-Methods Randomized Evaluation of FAMS: A Mobile Phone-Delivered Intervention to Improve Family/Friend Involvement in Adults’ Type 2 Diabetes Self-Care. Ann Behav Med. 2021;55(2). doi:10.1093/abm/kaaa041
178	McClure JB, Anderson ML, Bradley K, An LC, Catz SL. Evaluating an Adaptive and Interactive mHealth Smoking Cessation and Medication Adherence Program: A Randomized Pilot Feasibility Study. JMIR MHealth UHealth. 2016;4(3). doi:10.2196/mhealth.6002
179	McGill DE, Volkening LK, Butler DA, Wasserman RM, Anderson BJ, Laffel LM. Text-message responsiveness to blood glucose monitoring reminders is associated with HbA1c benefit in teenagers with Type 1 diabetes. Diabet Med. 2019;36(5). doi:10.1111/dme.13929
180	McGillicuddy JW, Chandler JL, Sox LR, Taber DJ. Exploratory Analysis of the Impact of an mHealth Medication Adherence Intervention on Tacrolimus Trough Concentration Variability: Post Hoc Results of a Randomized Controlled Trial. Ann Pharmacother. 2020;54(12). doi:10.1177/1060028020931806
181	Melilli E, Cestone G, Revuelta I, et al. Adoption of a novel smart mobile-health application technology to track chronic immunosuppression adherence in solid organ transplantation: Results of a prospective, observational, multicentre, pilot study. Clin Transplant. 2021;35(5). doi:10.1111/ctr.14278
182	Melissant HC, Verdonck-de Leeuw IM, Lissenberg-Witte BI, Konings IR, Cuijpers P, Van Uden-Kraan CF. “Oncokompas”, a web-based self-management application to support patient activation and optimal supportive care: a feasibility study among breast cancer survivors. Acta Oncol. 2018;57(7). doi:10.1080/0284186X.2018.1438654
183	Merwin RM, Moskovich AA, Babyak M, et al. An open trial of app-assisted acceptance and commitment therapy (iACT) for eating disorders in type 1 diabetes. J Eat Disord. 2021;9(1). doi:10.1186/s40337-020-00357-6
184	Minen MT, Adhikari S, Padikkala J, et al. Smartphone-Delivered Progressive Muscle Relaxation for the Treatment of Migraine in Primary Care: A Randomized Controlled Trial. Headache. 2020;60(10). doi:10.1111/head.14010
185	Minen MT, Schaubhut KB, Morio K. Smartphone based behavioral therapy for pain in multiple sclerosis (MS) patients: A feasibility acceptability randomized controlled study for the treatment of comorbid migraine and ms pain. Mult Scler Relat Disord. 2020;46. doi:10.1016/j.msard.2020.102489
186	Moberg C, Niles A, Beermann D. Guided Self-Help Works: Randomized Waitlist Controlled Trial of Pacifica, a Mobile App Integrating Cognitive Behavioral Therapy and Mindfulness for Stress, Anxiety, and Depression. J Med Internet Res. 2019;21(6). doi:10.2196/12556
187	Mollard E, Michaud K. A Mobile App With Optical Imaging for the Self-Management of Hand Rheumatoid Arthritis: Pilot Study. JMIR MHealth UHealth. 2018;6(10). doi:10.2196/12221
188	Mollerup A, Harboe G, Johansen JD. User evaluation of patient counselling, combining nurse consultation and eHealth in hand eczema. Contact Dermatitis. 2016;74(4). doi:10.1111/cod.12534
189	Moore DJ, Pasipanodya EC, Umlauf A, et al. Individualized texting for adherence building (iTAB) for methamphetamine users living with HIV: A pilot randomized clinical trial. Drug Alcohol Depend. 2018;189. doi:10.1016/j.drugalcdep.2018.05.013
190	Morita PP, Yeung MS, Ferrone M, et al. A Patient-Centered Mobile Health System That Supports Asthma Self-Management (breathe): Design, Development, and Utilization. JMIR MHealth UHealth. 2019;7(1). doi:10.2196/10956
191	Moyano D, Morelli D, Santero M, Belizan M, Irazola V, Beratarrechea A. Perceptions and Acceptability of Text Messaging for Diabetes Care in Primary Care in Argentina: Exploratory Study. JMIR Diabetes. 2019;4(1). doi:10.2196/10350
192	Mulvaney SA, Vaala S, Hood KK, et al. Mobile Momentary Assessment and Biobehavioral Feedback for Adolescents with Type 1 Diabetes: Feasibility and Engagement Patterns. Diabetes Technol Ther. 2018;20(7). doi:10.1089/dia.2018.0064
193	Muralidharan S, Ranjani H, Mohan Anjana R, et al. Engagement and Weight Loss: Results from the Mobile Health and Diabetes Trial. Diabetes Technol Ther. 2019;21(9). doi:10.1089/dia.2019.0134
194	Murphy J, McSharry J, Hynes L, Molloy GJ. A Smartphone App to Support Adherence to Inhaled Corticosteroids in Young Adults With Asthma: Multi-Methods Feasibility Study. JMIR Form Res. 2021;5(9). doi:10.2196/28784
195	Nelson LA, Greevy RA, Spieker A, et al. Effects of a Tailored Text Messaging Intervention Among Diverse Adults With Type 2 Diabetes: Evidence From the 15-Month REACH Randomized Controlled Trial. Diabetes Care. 2021;44(1). doi:10.2337/dc20-0961
196	Nelson LA, Mulvaney SA, Gebretsadik T, Ho YX, Johnson KB, Osborn CY. Disparities in the use of a mHealth medication adherence promotion intervention for low-income adults with type 2 diabetes. J Am Med Inform Assoc. 2016;23(1). doi:10.1093/jamia/ocv082
197	Nelson LA, Spieker A, Greevy R, LeStourgeon LM, Wallston KA, Mayberry LS. User Engagement Among Diverse Adults in a 12-Month Text Message-Delivered Diabetes Support Intervention: Results from a Randomized Controlled Trial. JMIR MHealth UHealth. 2020;8(7). doi:10.2196/17534
198	Nichols M, Miller S, Treiber F, Ruggiero K, Dawley E, Teufel Ii R. Patient and Parent Perspectives on Improving Pediatric Asthma Self-Management Through a Mobile Health Intervention: Pilot Study. JMIR Form Res. 2020;4(7). doi:10.2196/15295
199	Nilsson A, Sörman K, Klingvall J, Ovelius E, Lundberg J, Hellner C. MyCompass in a Swedish context - Lessons learned from the transfer of a self-guided intervention targeting mental health problems. BMC Psychiatry. 2019;19(1). doi:10.1186/s12888-019-2039-1
200	Oehler C, Scholze K, Reich H, Sander C, Hegerl U. Intervention use and symptom change with unguided internet-based cognitive behavioral therapy for depression during the COVID-19 pandemic: Log data analysis of a convenience sample. JMIR Ment Health. 2021;8(7). doi:10.2196/28321
201	Olalla J, Garcia de Lomas JM, Marquez E, et al. Experience of Using an App in HIV Patients Older Than 60 Years: Pilot Program. JMIR MHealth UHealth. 2019;7(3). doi:10.2196/mhealth.9904
202	Ong SW, Jassal SV, Miller JA, et al. Integrating a Smartphone-Based Self-Management System into Usual Care of Advanced CKD. Clin J Am Soc Nephrol CJASN. 2016;11(6). doi:10.2215/CJN.10681015
203	Osborn CY, van Ginkel JR, Rodbard D, et al. One Drop | Mobile: An Evaluation of Hemoglobin A1c Improvement Linked to App Engagement. JMIR Diabetes. 2017;2(2). doi:10.2196/diabetes.8039
204	Oser M, Wallace ML, Solano F, Szigethy EM. Guided Digital Cognitive Behavioral Program for Anxiety in Primary Care: Propensity-Matched Controlled Trial. JMIR Ment Health. 2019;6(4). doi:10.2196/11981
205	Pagan-Ortiz ME, Goulet P, Kogelman L, Levkoff SE, Weitzman PF. Feasibility of a Texting Intervention to Improve Medication Adherence Among Older HIV+ African Americans: A Mixed-Method Pilot Study. Gerontol Geriatr Med. 2019;5. doi:10.1177/2333721419855662
206	Pagoto S, Tulu B, Waring ME, et al. Slip Buddy App for Weight Management: Randomized Feasibility Trial of a Dietary Lapse Tracking App. JMIR MHealth UHealth. 2021;9(4). doi:10.2196/24249
207	Palermo TM, de la Vega R, Murray C, Law E, Zhou C. A digital health psychological intervention (WebMAP Mobile) for children and adolescents with chronic pain: results of a hybrid effectiveness-implementation stepped-wedge cluster randomized trial. Pain. 2020;161(12). doi:10.1097/j.pain.0000000000001994
208	Patel ML, Hopkins CM, Brooks TL, Bennett GG. Comparing Self-Monitoring Strategies for Weight Loss in a Smartphone App: Randomized Controlled Trial. JMIR MHealth UHealth. 2019;7(2). doi:10.2196/12209
209	Perski O, Watson NL, Mull KE, Bricker JB. Identifying Content-Based Engagement Patterns in a Smoking Cessation Website and Associations With User Characteristics and Cessation Outcomes: A Sequence and Cluster Analysis. Nicotine Tob Res. 2021;23(7). doi:10.1093/ntr/ntab008
210	Phillips S, Kanter J, Mueller M, et al. Feasibility of an mHealth self-management intervention for children and adolescents with sickle cell disease and their families. Transl Behav Med. 2021;11(3). doi:10.1093/tbm/ibaa132
211	Poort H, Ryan A, MacDougall K, et al. Feasibility and Acceptability of a Mobile Phone App Intervention for Coping With Cancer as a Young Adult: Pilot Trial and Thematic Analysis. J Med Internet Res. 2021;23(6). doi:10.2196/25069
212	Prasad M, Fine K, Gee A, et al. A Smartphone Intervention to Promote Time Restricted Eating Reduces Body Weight and Blood Pressure in Adults with Overweight and Obesity: A Pilot Study. Nutrients. 2021;13(7). doi:10.3390/nu13072148
213	Psihogios AM, King-Dowling S, O’Hagan B, et al. Contextual Predictors of Engagement in a Tailored mHealth Intervention for Adolescent and Young Adult Cancer Survivors. Ann Behav Med. 2021;55(12). doi:10.1093/abm/kaab008
214	Rabbi M, Aung MS, Gay G, Reid MC, Choudhury T. Feasibility and Acceptability of Mobile Phone-Based Auto-Personalized Physical Activity Recommendations for Chronic Pain Self-Management: Pilot Study on Adults. J Med Internet Res. 2018;20(10). doi:10.2196/10147
215	Ramsey SE, Ames EG, Uber J, Habib S, Clark S, Waldrop D. A Preliminary Test of an mHealth Facilitated Health Coaching Intervention to Improve Medication Adherence among Persons Living with HIV. AIDS Behav. 2021;25(11). doi:10.1007/s10461-021-03342-5
216	Reading M, Baik D, Beauchemin M, Hickey KT, Merrill JA. Factors Influencing Sustained Engagement with ECG Self-Monitoring: Perspectives from Patients and Health Care Providers. Appl Clin Inform. 2018;9(4). doi:10.1055/s-0038-1672138
217	Redfern J, Coorey G, Mulley J, et al. A digital health intervention for cardiovascular disease management in primary care (CONNECT) randomized controlled trial. Npj Digit Med. 2020;3(1). doi:10.1038/s41746-020-00325-z
218	Reyes AT, Bhatta TR, Muthukumar V, Gangozo WJ. Testing the acceptability and initial efficacy of a smartphone-app mindfulness intervention for college student veterans with PTSD. Arch Psychiatr Nurs. 2020;34(2). doi:10.1016/j.apnu.2020.02.004
219	Rico T, Santos Machado K, Fernandes V, et al. Text Messaging (SMS) Helping Cancer Care in Patients Undergoing Chemotherapy Treatment: a Pilot Study. J Med Syst. 2017;41(11). doi:10.1007/s10916-017-0831-3
220	Rizvi SL, Hughes CD, Thomas MC. The DBT Coach mobile application as an adjunct to treatment for suicidal and self-injuring individuals with borderline personality disorder: A preliminary evaluation and challenges to client utilization. Psychol Serv. 2016;13(4). doi:10.1037/ser0000100
221	Rodriguez Hermosa JL, Fuster Gomila A, Puente Maestu L, et al. Compliance and Utility of a Smartphone App for the Detection of Exacerbations in Patients With Chronic Obstructive Pulmonary Disease: Cohort Study. JMIR MHealth UHealth. 2020;8(3). doi:10.2196/15699
222	Rohricht F, Padmanabhan R, Binfield P, Mavji D, Barlow S. Simple Mobile technology health management tool for people with severe mental illness: a randomised controlled feasibility trial. BMC Psychiatry. 2021;21(1). doi:10.1186/s12888-021-03359-z
223	Rosenberger EM, DeVito Dabbs AJ, DiMartini AF, Landsittel DP, Pilewski JM, Dew MA. Long-Term Follow-up of a Randomized Controlled Trial Evaluating a Mobile Health Intervention for Self-Management in Lung Transplant Recipients. Am J Transplant. 2017;17(5). doi:10.1111/ajt.14062
224	Ross EL, Jamison RN, Nicholls L, Perry BM, Nolen KD. Clinical Integration of a Smartphone App for Patients With Chronic Pain: Retrospective Analysis of Predictors of Benefits and Patient Engagement Between Clinic Visits. J Med Internet Res. 2020;22(4). doi:10.2196/16939
225	Rudolf I, Pieper K, Nolte H, et al. Assessment of a Mobile App by Adolescents and Young Adults With Cystic Fibrosis: Pilot Evaluation. JMIR MHealth UHealth. 2019;7(11). doi:10.2196/12442
226	Rygh P, Asklund I, Samuelsson E. Real-world effectiveness of app-based treatment for urinary incontinence: a cohort study. BMJ Open. 2021;11(1). doi:10.1136/bmjopen-2020-040819
227	Saberi P, Lisha NE, Erguera XA, et al. A Mobile Health App (WYZ) for Engagement in Care and Antiretroviral Therapy Adherence Among Youth and Young Adults Living With HIV: Single-Arm Pilot Intervention Study. JMIR Form Res. 2021;5(8). doi:10.2196/26861
228	Santiago-Torres M, Mull KE, Sullivan BM, et al. Efficacy and utilization of an acceptance and commitment therapy-based smartphone application for smoking cessation among Black adults: secondary analysis of the iCanQuit randomized trial. Addiction. 2021;09. doi:10.1111/add.15721
229	Santiago-Torres M, Mull KE, Sullivan BM, et al. Efficacy and Utilization of Smartphone Applications for Smoking Cessation among American Indians and Alaska Natives: Results from the iCanQuit Trial. Nicotine Tob Res. 2021;13. doi:10.1093/ntr/ntab213
230	Schlosser DA, Campellone TR, Truong B, et al. The feasibility, acceptability, and outcomes of PRIME-D: A novel mobile intervention treatment for depression. Depress Anxiety. 2017;34(6). doi:10.1002/da.22624
231	Schnall R, Cho H, Mangone A, Pichon A, Jia H. Mobile Health Technology for Improving Symptom Management in Low Income Persons Living with HIV. AIDS Behav. 2018;22(10). doi:10.1007/s10461-017-2014-0
232	Schneider T, Baum L, Amy A, Marisa C. I have most of my asthma under control and I know how my asthma acts: Users’ perceptions of asthma self-management mobile app tailored for adolescents. Health Informatics J. 2020;26(1). doi:10.1177/1460458218824734
233	Scott CK, Dennis ML, Johnson KA, Grella CE. A randomized clinical trial of smartphone self-managed recovery support services. J Subst Abuse Treat. 2020;117. doi:10.1016/j.jsat.2020.108089
234	Selter A, Tsangouri C, Ali SB, et al. An mHealth App for Self-Management of Chronic Lower Back Pain (Limbr): Pilot Study. JMIR MHealth UHealth. 2018;6(9). doi:10.2196/mhealth.8256
235	Seng EK, Prieto P, Boucher G, Vives-Mestres M. Anxiety, Incentives, and Adherence to Self-Monitoring on a Mobile Health Platform: A Naturalistic Longitudinal Cohort Study in People With Headache. Headache. 2018;58(10). doi:10.1111/head.13422
236	Serlachius A, Schache K, Kieser A, Arroll B, Petrie K, Dalbeth N. Association Between User Engagement of a Mobile Health App for Gout and Improvements in Self-Care Behaviors: Randomized Controlled Trial. JMIR MHealth UHealth. 2019;7(8). doi:10.2196/15021
237	Serper M, Barankay I, Chadha S, et al. A randomized, controlled, behavioral intervention to promote walking after abdominal organ transplantation: results from the LIFT study. Transpl Int. 2020;33(6). doi:10.1111/tri.13570
238	Shaw RJ, Yang Q, Barnes A, et al. Self-monitoring diabetes with multiple mobile health devices. J Am Med Inform Assoc. 2020;27(5). doi:10.1093/jamia/ocaa007
239	Shebib R, Bailey JF, Smittenaar P, Perez DA, Mecklenburg G, Hunter S. Randomized controlled trial of a 12-week digital care program in improving low back pain. Npj Digit Med. 2019;2(1). doi:10.1038/s41746-018-0076-7
240	Shingleton RM, Pratt EM, Gorman B, Barlow DH, Palfai TP, Thompson-Brenner H. Motivational Text Message Intervention for Eating Disorders: A Single-Case Alternating Treatment Design Using Ecological Momentary Assessment. Behav Ther. 2016;47(3). doi:10.1016/j.beth.2016.01.005
241	Siengsukon CF, Silveira Beck Jr E, Drerup M. Feasibility and Treatment Effect of a Web-Based Cognitive Behavioral Therapy for Insomnia Program in Individuals with Multiple Sclerosis: A Pilot Randomized Controlled Trial. Int J MS Care. 2021;23(3). doi:10.7224/1537-2073.2019-122
242	Signal V, McLeod M, Stanley J, et al. A Mobile- and Web-Based Health Intervention Program for Diabetes and Prediabetes Self-Management (BetaMe/Melon): Process Evaluation Following a Randomized Controlled Trial. J Med Internet Res. 2020;22(12). doi:10.2196/19150
243	Slepian PM, Peng M, Janmohamed T, et al. Engagement with Manage My Pain mobile health application among patients at the Transitional Pain Service. Digit Health. 2020;6. doi:10.1177/2055207620962297
244	Spring B, Pellegrini CA, Pfammatter A, et al. Effects of an abbreviated obesity intervention supported by mobile technology: The ENGAGED randomized clinical trial. Obesity. 2017;25(7). doi:10.1002/oby.21842
245	St-Jules DE, Woolf K, Goldfarb DS, et al. Feasibility and Acceptability of mHealth Interventions for Managing Hyperphosphatemia in Patients Undergoing Hemodialysis. J Ren Nutr. 2021;31(4). doi:10.1053/j.jrn.2020.07.009
246	Steare T, O’Hanlon P, Eskinazi M, et al. Smartphone-delivered self-management for first-episode psychosis: The ARIES feasibility randomised controlled trial. BMJ Open. 2020;10(8). doi:10.1136/bmjopen-2019-034927
247	Steinert A, Eicher C, Haesner M, Steinhagen-Thiessen E. Effects of a long-term smartphone-based self-monitoring intervention in patients with lipid metabolism disorders. Assist Technol. 2020;32(2). doi:10.1080/10400435.2018.1493710
248	Stolz T, Schulz A, Krieger T, et al. A mobile App for social anxiety disorder: A three-arm randomized controlled trial comparing mobile and PC-based guided self-help interventions. J Consult Clin Psychol. 2018;86(6). doi:10.1037/ccp0000301
249	Strauss C, Dunkeld C, Cavanagh K. Is clinician-supported use of a mindfulness smartphone app a feasible treatment for depression? A mixed-methods feasibility study. Internet Interv. 2021;25. doi:10.1016/j.invent.2021.100413
250	Stubbins R, He T, Yu X, et al. A Behavior-Modification, Clinical-Grade Mobile Application to Improve Breast Cancer Survivors’ Accountability and Health Outcomes. JCO Clin Cancer Inform. 2018;2. doi:10.1200/CCI.18.00054
251	Su J, Dugas M, Guo X, Gao G. Influence of personality on mHealth use in patients with diabetes: Prospective pilot study. JMIR MHealth UHealth. 2020;8(8). doi:10.2196/17709
252	Sundström C, Gajecki M, Johansson M, et al. Guided and unguided internet-based treatment for problematic alcohol use - A randomized controlled pilot trial. PLoS ONE. 2016;11(7). doi:10.1371/journal.pone.0157817
253	Swendeman D, Sumstine S, Aguilar E, Gorbach PM, Comulada WS, Gelberg L. Feasibility and Acceptability of Mobile Phone Self-monitoring and Automated Feedback to Enhance Telephone Coaching for People With Risky Substance Use: The QUIT-Mobile Pilot Study. J Addict Med. 2021;15(2). doi:10.1097/ADM.0000000000000707
254	Talboom-Kamp EP, Verdijk NA, Kasteleyn MJ, et al. High Level of Integration in Integrated Disease Management Leads to Higher Usage in the e-Vita Study: Self-Management of Chronic Obstructive Pulmonary Disease With Web-Based Platforms in a Parallel Cohort Design. J Med Internet Res. 2017;19(5). doi:10.2196/jmir.7037
255	Talboom-Kamp E, Holstege MS, Chavannes NH, Kasteleyn MJ. Effects of use of an eHealth platform e-Vita for COPD patients on disease specific quality of life domains. Respir Res. 2019;20(1). doi:10.1186/s12931-019-1110-2
256	Talboom-Kamp E, Verdijk NA, Kasteleyn MJ, et al. Effect of a combined education and eHealth programme on the control of oral anticoagulation patients (PORTALS study): a parallel cohort design in Dutch primary care. BMJ Open. 2017;7(9). doi:10.1136/bmjopen-2017-017909
257	Tighe J, Shand F, Ridani R, Mackinnon A, De La Mata N, Christensen H. Ibobbly mobile health intervention for suicide prevention in Australian Indigenous youth: a pilot randomised controlled trial. BMJ Open. 2017;7(1). doi:10.1136/bmjopen-2016-013518
258	Tincopa MA, Lyden A, Wong J, Jackson EA, Richardson C, Lok AS. Impact of a Pilot Structured Mobile Technology Based Lifestyle Intervention for Patients with Nonalcoholic Fatty Liver Disease. Dig Dis Sci. doi:10.1007/s10620-021-06922-6
259	Tombor I, Beard E, Brown J, Shahab L, Michie S, West R. Randomized factorial experiment of components of the SmokeFree Baby smartphone application to aid smoking cessation in pregnancy. Transl Behav Med. 2019;9(4). doi:10.1093/tbm/iby073
260	Tsui JI, Leroux BG, Radick AC, et al. Video directly observed therapy for patients receiving office-based buprenorphine - A pilot randomized controlled trial. Drug Alcohol Depend. 2021;227. doi:10.1016/j.drugalcdep.2021.108917
261	Tu YZ, Chang YT, Chiou HY, Lai K. The Effects of Continuous Usage of a Diabetes Management App on Glycemic Control in Real-world Clinical Practice: Retrospective Analysis. J Med Internet Res. 2021;23(7). doi:10.2196/23227
262	Turner-McGrievy GM, Wilcox S, Boutte A, et al. The Dietary Intervention to Enhance Tracking with Mobile Devices (DIET Mobile) Study: A 6-Month Randomized Weight Loss Trial. Obesity. 2017;25(8). doi:10.1002/oby.21889
263	Van Blarigan EL, Chan H, Van Loon K, et al. Self-monitoring and reminder text messages to increase physical activity in colorectal cancer survivors (Smart Pace): a pilot randomized controlled trial. BMC Cancer. 2019;19(1). doi:10.1186/s12885-019-5427-5
264	Van Blarigan EL, Kenfield SA, Chan JM, et al. Feasibility and Acceptability of a Web-Based Dietary Intervention with Text Messages for Colorectal Cancer: A Randomized Pilot Trial. Cancer Epidemiol Biomarkers Prev. 2020;29(4). doi:10.1158/1055-9965.EPI-19-0840
265	Van Tiem J, Moeckli J, Suiter N, et al. “A link to the outside:” Patient perspectives on a mobile texting program to improve depression self-management. Patient Educ Couns. 2021;104(9). doi:10.1016/j.pec.2021.02.018
266	Vorrink S, Huisman C, Kort H, Troosters T, Lammers JW. Perceptions of Patients With Chronic Obstructive Pulmonary Disease and Their Physiotherapists Regarding the Use of an eHealth Intervention. JMIR Hum Factors. 2017;4(3). doi:10.2196/humanfactors.7196
267	Wadensten T, Nystrom E, Franzen K, Lindam A, Wasteson E, Samuelsson E. A Mobile App for Self-management of Urgency and Mixed Urinary Incontinence in Women: Randomized Controlled Trial. J Med Internet Res. 2021;23(4). doi:10.2196/19439
268	Ware P, Dorai M, Ross HJ, et al. Patient Adherence to a Mobile Phone-Based Heart Failure Telemonitoring Program: A Longitudinal Mixed-Methods Study. JMIR MHealth UHealth. 2019;7(2). doi:10.2196/13259
269	Waselewski ME, Flickinger TE, Canan C, et al. A Mobile Health App to Support Patients Receiving Medication-Assisted Treatment for Opioid Use Disorder: Development and Feasibility Study. JMIR Form Res. 2021;5(2). doi:10.2196/24561
270	Watterson JL, Rodriguez HP, Shortell SM, Aguilera A. Improved Diabetes Care Management Through a Text-Message Intervention for Low-Income Patients: Mixed-Methods Pilot Study. JMIR Diabetes. 2018;3(4). doi:10.2196/diabetes.8645
271	Wei KS, Ibrahim NE, Kumar AA, et al. Habits Heart App for Patient Engagement in Heart Failure Management: Pilot Feasibility Randomized Trial. JMIR MHealth UHealth. 2021;9(1). doi:10.2196/19465
272	Werner-Seidler A, Wong Q, Johnston L, O’Dea B, Torok M, Christensen H. Pilot evaluation of the Sleep Ninja: a smartphone application for adolescent insomnia symptoms. BMJ Open. 2019;9(5). doi:10.1136/bmjopen-2018-026502
273	Wright AA, Raman N, Staples P, et al. The HOPE Pilot Study: Harnessing Patient-Reported Outcomes and Biometric Data to Enhance Cancer Care. JCO Clin Cancer Inform. 2018;2. doi:10.1200/CCI.17.00149
274	Xu R, Xing M, Javaherian K, Peters R, Ross W, Bernal-Mizrachi C. Improving HbA1c with Glucose Self-Monitoring in Diabetic Patients with EpxDiabetes, a Phone Call and Text Message-Based Telemedicine Platform: A Randomized Controlled Trial. Telemed J E Health. 2020;26(6). doi:10.1089/tmj.2019.0035
275	Yanez B, Oswald LB, Baik SH, et al. Brief culturally informed smartphone interventions decrease breast cancer symptom burden among Latina breast cancer survivors. Psychooncology. 2020;29(1). doi:10.1002/pon.5281
276	Yang K, Oh D, Noh JM, et al. Feasibility of an Interactive Health Coaching Mobile App to Prevent Malnutrition and Muscle Loss in Esophageal Cancer Patients Receiving Neoadjuvant Concurrent Chemoradiotherapy: Prospective Pilot Study. J Med Internet Res. 2021;23(8). doi:10.2196/28695
277	Yang Q, Hatch D, Crowley MJ, et al. Digital Phenotyping Self-Monitoring Behaviors for Individuals With Type 2 Diabetes Mellitus: Observational Study Using Latent Class Growth Analysis. JMIR MHealth UHealth. 2020;8(6). doi:10.2196/17730
278	Yang Y, Lee EY, Kim HS, Lee SH, Yoon KH, Cho JH. Effect of a Mobile Phone-Based Glucose-Monitoring and Feedback System for Type 2 Diabetes Management in Multiple Primary Care Clinic Settings: Cluster Randomized Controlled Trial. JMIR MHealth UHealth. 2020;8(2). doi:10.2196/16266
279	Yen S, Ranney ML, Tezanos KM, et al. Skills to Enhance Positivity in Suicidal Adolescents: Results From an Open Development Trial. Behav Modif. 2019;43(2). doi:10.1177/0145445517748559
280	Yingling L, Allen NA, Litchman ML, Colicchio V, Gibson BS. An Evaluation of Digital Health Tools for Diabetes Self-Management in Hispanic Adults: Exploratory Study. JMIR Diabetes. 2019;4(3). doi:10.2196/12936
281	Yoo HJ, Suh EE. Effects of a smartphone-based self-care health diary for heart transplant recipients: A mixed methods study. Appl Nurs Res. 2021;58. doi:10.1016/j.apnr.2021.151408
282	You CW, Chen YC, Chen CH, et al. Smartphone-based support system (SoberDiary) coupled with a Bluetooth breathalyser for treatment-seeking alcohol-dependent patients. Addict Behav. 2017;65. doi:10.1016/j.addbeh.2016.10.017
283	Young MD, Morgan PJ. Effect of a Gender-Tailored eHealth Weight Loss Program on the Depressive Symptoms of Overweight and Obese Men: Pre-Post Study. JMIR Ment Health. 2018;5(1). doi:10.2196/mental.8920
284	Zaslavsky O, Thompson HJ, McCurry SM, et al. Use of a Wearable Technology and Motivational Interviews to Improve Sleep in Older Adults With Osteoarthritis and Sleep Disturbance: A Pilot Study. Res Gerontol Nurs. 2019;12(4). doi:10.3928/19404921-20190319-02
285	Zeng EY, Heffner JL, Copeland WK, Mull KE, Bricker JB. Get with the program: Adherence to a smartphone app for smoking cessation. Addict Behav. 2016;63. doi:10.1016/j.addbeh.2016.07.007
286	Zeng Y, Guo Y, Li L, et al. Relationship Between Patient Engagement and Depressive Symptoms Among People Living With HIV in a Mobile Health Intervention: Secondary Analysis of a Randomized Controlled Trial. JMIR MHealth UHealth. 2020;8(10). doi:10.2196/20847
287	Zha P, Qureshi R, Porter S, et al. Utilizing a Mobile Health Intervention to Manage Hypertension in an Underserved Community. West J Nurs Res. 2020;42(3). doi:10.1177/0193945919847937
288	Zhang L, He X, Shen Y, et al. Effectiveness of Smartphone App-Based Interactive Management on Glycemic Control in Chinese Patients With Poorly Controlled Diabetes: Randomized Controlled Trial. J Med Internet Res. 2019;21(12). doi:10.2196/15401
289	Zhang S, Hamburger E, Kahanda S, Lyttle M, Williams R, Jaser SS. Engagement with a Text-Messaging Intervention Improves Adherence in Adolescents with Type 1 Diabetes: Brief Report. Diabetes Technol Ther. 2018;20(5). doi:10.1089/dia.2018.0015
290	Zhang Y, Liu C, Luo S, Huang J, Li X, Zhou Z. Effectiveness of Lilly Connected Care Program (LCCP) App-Based Diabetes Education for Patients With Type 2 Diabetes Treated With Insulin: Retrospective Real-World Study. JMIR MHealth UHealth. 2020;8(3). doi:10.2196/17455
291	Zhang Y, Liu C, Luo S, et al. Effectiveness of the Family Portal Function on the Lilly Connected Care Program (LCCP) for Patients With Type 2 Diabetes: Retrospective Cohort Study With Propensity Score Matching. JMIR MHealth UHealth. 2021;9(2). doi:10.2196/25122
292	Zheng X, Spatz ES, Bai X, et al. Effect of Text Messaging on Risk Factor Management in Patients With Coronary Heart Disease: The CHAT Randomized Clinical Trial. Circ Cardiovasc Qual Outcomes. 2019;12(4). doi:10.1161/CIRCOUTCOMES.119.005616
